# Supplementary material for: Epigenome-Guided Analysis of the Transcriptome of Plaque Macrophages during Atherosclerosis Regression Reveals Activation of the Wnt Signaling Pathway
Source: PLoS Genet. 2014 Dec 4;10(12):e1004828. doi: 10.1371/journal.pgen.1004828 (PMC4256277; doi:10.1371/journal.pgen.1004828)
Supplement: Table S1 — List of sample groups for the transcriptome profiling of plaque macrophages from the Reversa plaque regression model. Columns are (A) genotype; (B) sex; (C) treatment; (D) time point (from last injection of poly I:C for the poly I:C treatment group); (E) number of animals in the sample group. (XLSX) [file pgen.1004828.s009.xlsx]

## Sheet: Sheet1
Genotype	Sex	Treatment	Time point	Number of animals
Reversa	male	saline	day 7	6
Reversa	male	poly I:C	day 7	6
Reversa	female	saline	day 7	6
Reversa	female	poly I:C	day 7	6
Ldlr-/-	male	poly I:C	day 7	2
