# Supplementary material for: Epigenome-Guided Analysis of the Transcriptome of Plaque Macrophages during Atherosclerosis Regression Reveals Activation of the Wnt Signaling Pathway
Source: PLoS Genet. 2014 Dec 4;10(12):e1004828. doi: 10.1371/journal.pgen.1004828 (PMC4256277; doi:10.1371/journal.pgen.1004828)
Supplement: Table S2 — Genes that were detected as differentially expressed in plaque macrophages from Mttp-inactivated vs. vehicle-treated animals, in the Reversa model. Columns are: (A) Ensembl Gene ID; (B) Chromosome; (C) Strand; (D) Transcript start coordinate; (E) Transcript end coordinate; (F) Official gene symbol; (G) Gene description; (H) RefSeq ID (if applicable); (I) Entrez Gene ID(s); (J) P value for the treatment factor (poly I:C vs. saline) in the statistical analysis; (K) signed ratio of the average expression levels between the sample groups (Mttp-inactivated and vehicle-treated groups); (L) meta-analysis score (see section Meta Analysis, in Methods); an empty cell indicates a lack of gene symbol mapping from the meta-analysis). (XLSX) [file pgen.1004828.s010.xlsx]

## Sheet: Sheet1
Ensembl Gene ID	Chromosome.Name	Strand	Transcript start coordinate	Transcript end coordinate	Gene Symbol	Gene Description	Refseq	Entrez Gene ID	P value (pI:C vs. saline)	Signed fold-change (pI:C vs. saline)	Meta Analysis Score
ENSMUSG00000016319	X	1	34335649	34337638	Slc25a5	solute carrier family 25 (mitochondrial carrier, adenine nucleotide translocator), member 5 [Source:MGI Symbol;Acc:MGI:1353496]		11740, 433326	0.00276131	0.846609
ENSMUSG00000031672	8	-1	98388034	98412447	Got2	glutamate oxaloacetate transaminase 2, mitochondrial [Source:MGI Symbol;Acc:MGI:95792]	NM_010325	14719	2.7748e-05	0.733899	0
ENSMUSG00000037278	11	-1	78355319	78364279	Tmem97	transmembrane protein 97 [Source:MGI Symbol;Acc:MGI:1916321]	NM_133706	69071, 545152	0.00154714	0.635982	2
ENSMUSG00000045752	7	1	150255329	150256450	Tssc4	tumor-suppressing subchromosomal transferable fragment 4 [Source:MGI Symbol;Acc:MGI:1861712]		56844	0.00436525	0.631054	0
ENSMUSG00000020889	11	-1	98631032	98636553	Nr1d1	nuclear receptor subfamily 1, group D, member 1 [Source:MGI Symbol;Acc:MGI:2444210]		217166	2.64153e-05	0.609428	0
ENSMUSG00000025730	17	-1	26019062	26050577	Rab40c	Rab40c, member RAS oncogene family [Source:MGI Symbol;Acc:MGI:2183454]		224624	0.000823675	0.590038	0
ENSMUSG00000051232	11	-1	78323016	78325585	Tmem199	transmembrane protein 199 [Source:MGI Symbol;Acc:MGI:2144113]		195040	0.0029496	0.572704	0
ENSMUSG00000068744	3	1	108188983	108189630	Psrc1	proline/serine-rich coiled-coil 1 [Source:MGI Symbol;Acc:MGI:1913099]		56742	0.000826236	0.567865	0
ENSMUSG00000055657	10	-1	21864227	21868629	E030030I06Rik	RIKEN cDNA E030030I06 gene [Source:MGI Symbol;Acc:MGI:2442914]	XM_912802	319887	0.00126608	0.567597	0
ENSMUSG00000092317	17	-1	36389062	36389331	Gm6633	predicted gene 6633 [Source:MGI Symbol;Acc:MGI:3779618]		625881	0.00171629	0.564498
ENSMUSG00000038812	19	1	6984188	6985539	Trmt112	tRNA methyltransferase 11-2 homolog (S. cerevisiae) [Source:MGI Symbol;Acc:MGI:1914924]	NM_001166370, XM_003086405, NM_026306, XM_892701	67674, 627985, 100503161	0.00789482	0.537048	0
ENSMUSG00000036246	8	1	72334592	72335568	Gmip	Gem-interacting protein [Source:MGI Symbol;Acc:MGI:1926066]		78816	0.000864615	0.533294	0
ENSMUSG00000071477	6	-1	47994444	47997793	Zfp777	zinc finger protein 777 [Source:MGI Symbol;Acc:MGI:1919556]		72306	0.00782121	0.502289	0
ENSMUSG00000032280	9	1	61221223	61255246	Tle3	transducin-like enhancer of split 3, homolog of Drosophila E(spl) [Source:MGI Symbol;Acc:MGI:104634]		21887	0.00151833	0.491212	2
ENSMUSG00000073812	4	-1	88203577	88204149	Gm12597	predicted gene 12597 [Source:MGI Symbol;Acc:MGI:3649418]	NM_206870	242517, 404549	0.00232655	0.485012	0
ENSMUSG00000042485	14	1	31692443	31694794	Mustn1	musculoskeletal, embryonic nuclear protein 1 [Source:MGI Symbol;Acc:MGI:1913425]	NM_181390	66175	0.00528527	0.465585	0
ENSMUSG00000002205	7	1	52004313	52009326	Vrk3	vaccinia related kinase 3 [Source:MGI Symbol;Acc:MGI:2182465]		101568	0.00294076	0.463722	0
ENSMUSG00000022760	16	-1	17528279	17531205	Thap7	THAP domain containing 7 [Source:MGI Symbol;Acc:MGI:1916259]		69009	0.00461233	0.45762	0
ENSMUSG00000028309	4	1	49645031	49655831	Rnf20	ring finger protein 20 [Source:MGI Symbol;Acc:MGI:1925927]		109331	0.000227162	0.453365	0
ENSMUSG00000030082	6	-1	88468172	88468787	Sec61a1	Sec61 alpha 1 subunit (S. cerevisiae) [Source:MGI Symbol;Acc:MGI:1858417]		53421	0.000550188	0.451995	0
ENSMUSG00000031216	X	1	96239323	96261162	Stard8	START domain containing 8 [Source:MGI Symbol;Acc:MGI:2448556]		236920	0.00188157	0.450535	0
ENSMUSG00000002227	3	-1	104607509	104621481	Mov10	Moloney leukemia virus 10 [Source:MGI Symbol;Acc:MGI:97054]		17454	0.00500646	0.44591	0
ENSMUSG00000032754	5	1	120970788	120972229	Slc24a6	solute carrier family 24 (sodium/potassium/calcium exchanger), member 6 [Source:MGI Symbol;Acc:MGI:2180781]		170756	0.00936885	0.439634	0
ENSMUSG00000027635	2	-1	156831056	156832310	Dsn1	DSN1, MIND kinetochore complex component, homolog (S. cerevisiae) [Source:MGI Symbol;Acc:MGI:1914184]		66934	0.00161363	0.43806	0
ENSMUSG00000042190	5	-1	114081315	114100405	Cmklr1	chemokine-like receptor 1 [Source:MGI Symbol;Acc:MGI:109603]		14747	0.00504662	0.428737	0
ENSMUSG00000074817	5	-1	143001792	143006030	Papolb	poly (A) polymerase beta (testis specific) [Source:MGI Symbol;Acc:MGI:1932115]	NM_019943	56522	0.00473459	0.427515	0
ENSMUSG00000034854	10	1	80820297	80823977	F630110N24Rik	RIKEN cDNA F630110N24 gene [Source:MGI Symbol;Acc:MGI:3604804]		73822	0.00947654	0.411589	2
ENSMUSG00000020886	11	1	69832366	69844651	Dlg4	discs, large homolog 4 (Drosophila) [Source:MGI Symbol;Acc:MGI:1277959]		13385	0.00337726	0.409389	0
ENSMUSG00000034216	2	1	119114493	119123887	Vps18	vacuolar protein sorting 18 (yeast) [Source:MGI Symbol;Acc:MGI:2443626]		228545	0.0011019	0.4055	0
ENSMUSG00000020346	11	1	49060979	49076497	Mgat1	mannoside acetylglucosaminyltransferase 1 [Source:MGI Symbol;Acc:MGI:96973]	NM_001110150, NM_001110149, NM_001110148, NM_010794	17308	0.00287314	0.396884	0
ENSMUSG00000027551	2	-1	168760313	168780789	Zfp64	zinc finger protein 64 [Source:MGI Symbol;Acc:MGI:107342]		22722, 100502777	0.00365028	0.391906	0
ENSMUSG00000049908	3	-1	96722786	96729943	Gja8	gap junction protein, alpha 8 [Source:MGI Symbol;Acc:MGI:99953]	NM_008123	14616	0.00101583	0.391416	0
ENSMUSG00000034850	2	1	127073709	127083257	Tmem127	transmembrane protein 127 [Source:MGI Symbol;Acc:MGI:1916720]		69470	0.00723237	0.389534	0
ENSMUSG00000034201	11	-1	4954135	4965297	Gas2l1	growth arrest-specific 2 like 1 [Source:MGI Symbol;Acc:MGI:1926176]	NM_001190406	78926	0.00155239	0.380661	0
ENSMUSG00000025372	11	1	119804786	119842733	Baiap2	brain-specific angiogenesis inhibitor 1-associated protein 2 [Source:MGI Symbol;Acc:MGI:2137336]		108100	0.00856106	0.376832	0
ENSMUSG00000090262	5	-1	31447413	31456591	Mpv17	MpV17 mitochondrial inner membrane protein [Source:MGI Symbol;Acc:MGI:97138]		17527, 71752	0.0034793	0.374548	0
ENSMUSG00000052151	10	-1	78989175	78996487	Ppap2c	phosphatidic acid phosphatase type 2C [Source:MGI Symbol;Acc:MGI:1354945]		50784	0.000798091	0.374016	0
ENSMUSG00000025142	11	1	120534412	120550382	Aspscr1	alveolar soft part sarcoma chromosome region, candidate 1 (human) [Source:MGI Symbol;Acc:MGI:1916188]		68938	0.00329569	0.371828	1
ENSMUSG00000028882	4	-1	132390613	132399049	Ppp1r8	protein phosphatase 1, regulatory (inhibitor) subunit 8 [Source:MGI Symbol;Acc:MGI:2140494]		100336	0.00459576	0.371312	0
ENSMUSG00000026240	1	1	88483675	88503075	Cops7b	COP9 (constitutive photomorphogenic) homolog, subunit 7b (Arabidopsis thaliana) [Source:MGI Symbol;Acc:MGI:1349388]	NM_172974	26895	0.0058481	0.364181	0
ENSMUSG00000034659	19	-1	10948732	10956221	Tmem109	transmembrane protein 109 [Source:MGI Symbol;Acc:MGI:1915789]		68539	0.00199988	0.358758	0
ENSMUSG00000059555	2	-1	25048486	25052406	A830007P12Rik	RIKEN cDNA A830007P12 gene [Source:MGI Symbol;Acc:MGI:2442720]	NM_146115	227612	0.000219524	0.357669	0
ENSMUSG00000030761	7	-1	105229680	105233229	Myo7a	myosin VIIA [Source:MGI Symbol;Acc:MGI:104510]		17921	0.00873859	0.35427	0
ENSMUSG00000024772	19	1	6276925	6281392	Ehd1	EH-domain containing 1 [Source:MGI Symbol;Acc:MGI:1341878]		13660	0.00816208	0.353789	2
ENSMUSG00000039621	2	-1	166470095	166539102	Prex1	phosphatidylinositol-3,4,5-trisphosphate-dependent Rac exchange factor 1 [Source:MGI Symbol;Acc:MGI:3040696]		277360	0.00624341	0.348786	0
ENSMUSG00000019124	6	-1	54455884	54516483	Scrn1	secernin 1 [Source:MGI Symbol;Acc:MGI:1917188]	NM_027268	69938	0.00704639	0.347751	0
ENSMUSG00000046523	14	1	76354810	76365024	Kctd4	potassium channel tetramerisation domain containing 4 [Source:MGI Symbol;Acc:MGI:1914766]	NM_026214	67516	0.00655568	0.341572	0
ENSMUSG00000040732	16	-1	95581811	95751972	Erg	avian erythroblastosis virus E-26 (v-ets) oncogene related [Source:MGI Symbol;Acc:MGI:95415]	NM_133659	13876	0.00410642	0.339346	0
ENSMUSG00000001123	11	-1	78776897	78798333	Lgals9	lectin, galactose binding, soluble 9 [Source:MGI Symbol;Acc:MGI:109496]		16859	0.00819944	0.334245	3
ENSMUSG00000024787	19	-1	6121905	6128133	Snx15	sorting nexin 15 [Source:MGI Symbol;Acc:MGI:1916274]		69024	0.00977939	0.334034	0
ENSMUSG00000041842	3	-1	84247947	84278704	Fhdc1	FH2 domain containing 1 [Source:MGI Symbol;Acc:MGI:2684972]	NM_001033301	229474	0.00189753	0.33085	0
ENSMUSG00000067173	7	-1	55236164	55237666	Mrgpra4	MAS-related GPR, member A4 [Source:MGI Symbol;Acc:MGI:3033100]	NM_153524, NM_207536	235854	0.00435953	0.330096	0
ENSMUSG00000037855	10	-1	67348851	67375410	Zfp365	zinc finger protein 365 [Source:MGI Symbol;Acc:MGI:2143676]	NM_178679	216049	0.00732637	0.327025	0
ENSMUSG00000002458	2	-1	181424367	181428612	Rgs19	regulator of G-protein signaling 19 [Source:MGI Symbol;Acc:MGI:1915153]		56470, 100047944	0.00571084	0.323131	2
ENSMUSG00000018841	11	-1	82692239	82704091	Rad51l3	RAD51-like 3 (S. cerevisiae) [Source:MGI Symbol;Acc:MGI:1261809]		19364	0.000571702	0.322205	0
ENSMUSG00000047733	19	1	6080033	6080788	BC048609	cDNA sequence BC048609 [Source:MGI Symbol;Acc:MGI:3690536]	NM_001111317	433215, 100044982	0.00964219	0.321773
ENSMUSG00000035696	4	-1	44165306	44246661	Rnf38	ring finger protein 38 [Source:MGI Symbol;Acc:MGI:1920719]		73469	0.00835742	0.32152	0
ENSMUSG00000021830	14	-1	45832969	45839039	Txndc16	thioredoxin domain containing 16 [Source:MGI Symbol;Acc:MGI:1917811]		70561	0.0080747	0.320515	0
ENSMUSG00000001576	17	1	26698463	26706008	Ergic1	endoplasmic reticulum-golgi intermediate compartment (ERGIC) 1 [Source:MGI Symbol;Acc:MGI:1914708]		67458	0.00597958	0.317682	0
ENSMUSG00000063506	14	1	34063576	34085169	Arhgap22	Rho GTPase activating protein 22 [Source:MGI Symbol;Acc:MGI:2443418]		239027	0.00274465	0.313974	0
ENSMUSG00000048012	7	-1	51986885	52003419	Zfp473	zinc finger protein 473 [Source:MGI Symbol;Acc:MGI:2442697]	NM_178734	243963	0.00994669	0.307425	0
ENSMUSG00000022439	15	1	84155164	84159320	Parvg	parvin, gamma [Source:MGI Symbol;Acc:MGI:2158329]		64099	0.00784186	0.298954	2
ENSMUSG00000004994	8	-1	86781694	86794279	Ccdc130	coiled-coil domain containing 130 [Source:MGI Symbol;Acc:MGI:1914986]	NM_026350	67736	0.0094914	0.297879	0
ENSMUSG00000036875	10	1	62409858	62428883	Dna2	DNA replication helicase 2 homolog (yeast) [Source:MGI Symbol;Acc:MGI:2443732]		327762	0.00264034	0.295328	0
ENSMUSG00000046861	4	1	116675461	116676054	Hectd3	HECT domain containing 3 [Source:MGI Symbol;Acc:MGI:1923858]		76608	0.00395063	0.295148	0
ENSMUSG00000025358	10	-1	128134995	128142107	Cdk2	cyclin-dependent kinase 2 [Source:MGI Symbol;Acc:MGI:104772]	NM_183417	12566	0.00284265	0.292216	1
ENSMUSG00000028680	4	-1	116801260	116806549	Plk3	polo-like kinase 3 (Drosophila) [Source:MGI Symbol;Acc:MGI:109604]		12795	0.00368804	0.291171	0
ENSMUSG00000033256	2	-1	122174629	122194654	Shf	Src homology 2 domain containing F [Source:MGI Symbol;Acc:MGI:3613669]	NM_001013829	435684	0.00914894	0.289919	0
ENSMUSG00000030067	6	-1	98953214	98978936	Foxp1	forkhead box P1 [Source:MGI Symbol;Acc:MGI:1914004]		108655	0.00972697	0.277099	0
ENSMUSG00000059743	3	-1	88897514	88905881	Fdps	farnesyl diphosphate synthetase [Source:MGI Symbol;Acc:MGI:104888]	NM_134469	110196	0.00867654	0.276908	6
ENSMUSG00000022094	14	-1	70716368	70751222	Slc39a14	solute carrier family 39 (zinc transporter), member 14 [Source:MGI Symbol;Acc:MGI:2384851]		213053	0.00529423	0.276568	0
ENSMUSG00000027993	3	-1	83993724	84024796	Trim2	tripartite motif-containing 2 [Source:MGI Symbol;Acc:MGI:1933163]		80890	0.00658507	0.275339	1
ENSMUSG00000029127	5	-1	38603276	38611693	Zbtb49	zinc finger and BTB domain containing 49 [Source:MGI Symbol;Acc:MGI:1922329]		75079	0.00605718	0.272499	0
ENSMUSG00000020888	11	1	69814323	69820463	Dvl2	dishevelled 2, dsh homolog (Drosophila) [Source:MGI Symbol;Acc:MGI:106613]		13543	0.00584633	0.270525	0
ENSMUSG00000022661	16	-1	45392358	45409026	Cd200	CD200 antigen [Source:MGI Symbol;Acc:MGI:1196990]		17470	0.00212183	0.269857	1
ENSMUSG00000002059	11	1	78001942	78005340	Rab34	RAB34, member of RAS oncogene family [Source:MGI Symbol;Acc:MGI:104606]		19376	0.00503249	0.267911	0
ENSMUSG00000028453	4	-1	43021939	43023042	Fancg	Fanconi anemia, complementation group G [Source:MGI Symbol;Acc:MGI:1926471]		60534	0.00803683	0.267809	0
ENSMUSG00000027646	2	1	157244180	157297571	Src	Rous sarcoma oncogene [Source:MGI Symbol;Acc:MGI:98397]	NM_001025395	20779	0.00655747	0.26742	0
ENSMUSG00000026856	2	1	30247965	30255204	Dolpp1	dolichyl pyrophosphate phosphatase 1 [Source:MGI Symbol;Acc:MGI:1914093]		57170	0.0037411	0.266538	2
ENSMUSG00000022479	15	-1	97684856	97738741	Vdr	vitamin D receptor [Source:MGI Symbol;Acc:MGI:103076]	NM_009504	22337	0.00415056	0.266047	0
ENSMUSG00000035953	14	-1	51548501	51550478	Tmem55b	transmembrane protein 55b [Source:MGI Symbol;Acc:MGI:2448501]		219024	0.0089235	0.265411	0
ENSMUSG00000056724	9	-1	110527547	110534555	Nbeal2	neurobeachin-like 2 [Source:MGI Symbol;Acc:MGI:2448554]		235627	0.00320443	0.264744	0
ENSMUSG00000050530	2	1	3035654	3145078	Fam171a1	family with sequence similarity 171, member A1 [Source:MGI Symbol;Acc:MGI:2442917]	NM_001081161	269233, 100045420	0.00569663	0.262139	0
ENSMUSG00000026193	1	-1	71632097	71699745	Fn1	fibronectin 1 [Source:MGI Symbol;Acc:MGI:95566]	NM_010233	14268	0.00805823	0.251157	2
ENSMUSG00000007783	7	-1	52214743	52230184	Cpt1c	carnitine palmitoyltransferase 1c [Source:MGI Symbol;Acc:MGI:2446526]	NM_153679	78070	0.00156647	0.250707	0
ENSMUSG00000005043	11	-1	119204739	119216816	Sgsh	N-sulfoglucosamine sulfohydrolase (sulfamidase) [Source:MGI Symbol;Acc:MGI:1350341]		27029	0.00932661	0.248074	0
ENSMUSG00000042289	7	1	134944118	134947316	Hsd3b7	hydroxy-delta-5-steroid dehydrogenase, 3 beta- and steroid delta-isomerase 7 [Source:MGI Symbol;Acc:MGI:2141879]	NM_133943, NM_001040684	101502	0.00639335	0.244346	0
ENSMUSG00000033684	1	-1	157648577	157659968	Qsox1	quiescin Q6 sulfhydryl oxidase 1 [Source:MGI Symbol;Acc:MGI:1330818]		104009	0.00597268	0.231244	0
ENSMUSG00000031145	X	1	7235659	7245312	Prickle3	prickle homolog 3 (Drosophila) [Source:MGI Symbol;Acc:MGI:1859635]	NM_175097	54630	0.00740245	0.228071	0
ENSMUSG00000003680	19	-1	8849019	8858471	Taf6l	TAF6-like RNA polymerase II, p300/CBP-associated factor (PCAF)-associated factor [Source:MGI Symbol;Acc:MGI:2444957]	NM_001177798	225895	0.00785846	0.225211	0
ENSMUSG00000028991	4	1	147822720	147829078	Mtor	mechanistic target of rapamycin (serine/threonine kinase) [Source:MGI Symbol;Acc:MGI:1928394]		56717	0.0084467	0.213935	0
ENSMUSG00000033909	11	-1	118123702	118151494	Usp36	ubiquitin specific peptidase 36 [Source:MGI Symbol;Acc:MGI:1919594]		72344	0.00901382	0.21369	0
ENSMUSG00000029673	5	-1	131913205	133019214	Auts2	autism susceptibility candidate 2 [Source:MGI Symbol;Acc:MGI:1919847]	NM_177047	319974	0.00648669	0.21035	3
ENSMUSG00000028702	4	-1	115769521	115796290	Rad54l	RAD54 like (S. cerevisiae) [Source:MGI Symbol;Acc:MGI:894697]	NM_001122959, NM_001122958, NM_009015	19366	0.00667164	-0.216984	0
ENSMUSG00000051748	11	1	83560442	83566144	1100001G20Rik	RIKEN cDNA 1100001G20 gene [Source:MGI Symbol;Acc:MGI:1913357]	NM_183249	66107	0.00990877	-0.232195	0
ENSMUSG00000033083	14	-1	101842940	102007703	Tbc1d4	TBC1 domain family, member 4 [Source:MGI Symbol;Acc:MGI:2429660]		210789	0.00826685	-0.24333	1
ENSMUSG00000044221	5	-1	89088483	89104691	Grsf1	G-rich RNA sequence binding factor 1 [Source:MGI Symbol;Acc:MGI:106479]	NM_001098476	231413	0.00748527	-0.251123	0
ENSMUSG00000038506	8	-1	13255963	13288126	Dcun1d2	DCN1, defective in cullin neddylation 1, domain containing 2 (S. cerevisiae) [Source:MGI Symbol;Acc:MGI:2142792]	NM_001024504	102323	0.00526058	-0.255056	0
ENSMUSG00000032051	9	-1	51753085	51771661	Fdx1	ferredoxin 1 [Source:MGI Symbol;Acc:MGI:103224]		14148	0.00287256	-0.269703	0
ENSMUSG00000036199	8	-1	72418087	72426457	Ndufa13	NADH dehydrogenase (ubiquinone) 1 alpha subcomplex, 13 [Source:MGI Symbol;Acc:MGI:1914434]	NM_023312	67184	0.00736176	-0.270905	1
ENSMUSG00000028741	4	-1	138903360	138908213	Mrto4	MRT4, mRNA turnover 4, homolog (S. cerevisiae) [Source:MGI Symbol;Acc:MGI:1917152]	NM_023536	69902, 434693, 668455	0.00945677	-0.279816	1
ENSMUSG00000027408	2	-1	130216511	130223310	Cpxm1	carboxypeptidase X 1 (M14 family) [Source:MGI Symbol;Acc:MGI:1934569]	NM_019696	56264	0.00117166	-0.28309	0
ENSMUSG00000028986	5	1	23606408	23667041	Klhl7	kelch-like 7 (Drosophila) [Source:MGI Symbol;Acc:MGI:1196453]	NM_026448	52323	0.00693788	-0.284661	0
ENSMUSG00000025465	7	-1	147291617	147302288	Echs1	enoyl Coenzyme A hydratase, short chain, 1, mitochondrial [Source:MGI Symbol;Acc:MGI:2136460]		93747	0.00835972	-0.287883	0
ENSMUSG00000032324	9	-1	55991894	56008727	Tspan3	tetraspanin 3 [Source:MGI Symbol;Acc:MGI:1928098]		56434	0.00302844	-0.293055	1
ENSMUSG00000029659	5	1	150214324	150234298	6330406I15Rik	RIKEN cDNA 6330406I15 gene [Source:MGI Symbol;Acc:MGI:1917967]	NM_027519	70717	0.0023552	-0.294759	0
ENSMUSG00000044060	5	1	107926764	107941575	A830010M20Rik	RIKEN cDNA A830010M20 gene [Source:MGI Symbol;Acc:MGI:2445097]	NM_001007574	76421, 231570	0.00748257	-0.295711	0
ENSMUSG00000019989	10	-1	24493620	24556001	Enpp3	ectonucleotide pyrophosphatase/phosphodiesterase 3 [Source:MGI Symbol;Acc:MGI:2143702]	NM_134005	209558	0.00584093	-0.295977	0
ENSMUSG00000031323	X	-1	100098561	100101897	Dmrtc1a	DMRT-like family C1a [Source:MGI Symbol;Acc:MGI:1918137]	NM_001038616	70887	0.00915122	-0.301802	0
ENSMUSG00000028247	4	1	21806820	21839309	Coq3	coenzyme Q3 homolog, methyltransferase (yeast) [Source:MGI Symbol;Acc:MGI:101813]	NM_172687	230027	0.00432803	-0.302907	0
ENSMUSG00000028414	4	1	53727035	53775659	Fktn	fukutin [Source:MGI Symbol;Acc:MGI:2179507]		246179	0.00633351	-0.304361	0
ENSMUSG00000002846	16	-1	38498429	38522747	4930455C21Rik	RIKEN cDNA 4930455C21 gene [Source:MGI Symbol;Acc:MGI:1922139]	NM_024273	76916	0.00767971	-0.3084	0
ENSMUSG00000008140	7	-1	51749644	51751767	2310044H10Rik	RIKEN cDNA 2310044H10 gene [Source:MGI Symbol;Acc:MGI:1916933]		69683	0.00556426	-0.309652	0
ENSMUSG00000041417	13	-1	102450716	102462602	Pik3r1	phosphatidylinositol 3-kinase, regulatory subunit, polypeptide 1 (p85 alpha) [Source:MGI Symbol;Acc:MGI:97583]	NM_001024955	18708	0.00586884	-0.311007	0
ENSMUSG00000026201	1	1	75207421	75208049	Stk16	serine/threonine kinase 16 [Source:MGI Symbol;Acc:MGI:1313271]		20872	0.00543381	-0.314335	0
ENSMUSG00000052407	4	1	83171494	83397812	4930473A06Rik	RIKEN cDNA 4930473A06 gene [Source:MGI Symbol;Acc:MGI:1922152]		320226	0.00645096	-0.314729	0
ENSMUSG00000048490	16	-1	76287645	76374072	Nrip1	nuclear receptor interacting protein 1 [Source:MGI Symbol;Acc:MGI:1315213]	NM_173440	268903	0.00393444	-0.321086	0
ENSMUSG00000021732	13	1	119503506	119580922	Fgf10	fibroblast growth factor 10 [Source:MGI Symbol;Acc:MGI:1099809]	NM_008002	14165	0.00575241	-0.323626	0
ENSMUSG00000039470	8	1	41509169	41571079	Zdhhc2	zinc finger, DHHC domain containing 2 [Source:MGI Symbol;Acc:MGI:1923452]	NM_178395	70546	0.00719806	-0.323964	0
ENSMUSG00000028607	4	-1	107576588	107596165	Cpt2	carnitine palmitoyltransferase 2 [Source:MGI Symbol;Acc:MGI:109176]		12896	0.00770921	-0.328642	1
ENSMUSG00000055334	9	1	56798685	56831013	Snupn	snurportin 1 [Source:MGI Symbol;Acc:MGI:1913319]	NM_178374	66069	0.00979788	-0.329855	0
ENSMUSG00000022130	14	-1	118511133	118531987	Tgds	TDP-glucose 4,6-dehydratase [Source:MGI Symbol;Acc:MGI:1923605]	NM_029578	76355	0.00604091	-0.330255	0
ENSMUSG00000030203	6	-1	134687495	134741352	Dusp16	dual specificity phosphatase 16 [Source:MGI Symbol;Acc:MGI:1917936]		70686	0.00551283	-0.336109	1
ENSMUSG00000022800	16	1	32877870	32909049	Fyttd1	forty-two-three domain containing 1 [Source:MGI Symbol;Acc:MGI:1917955]	NM_001159349	69823	0.00770718	-0.339536	0
ENSMUSG00000030512	7	1	73205430	73219466	Snrpa1	small nuclear ribonucleoprotein polypeptide A' [Source:MGI Symbol;Acc:MGI:1916231]		68981	0.00821139	-0.343058	0
ENSMUSG00000028484	4	-1	83122202	83132082	Psip1	PC4 and SFRS1 interacting protein 1 [Source:MGI Symbol;Acc:MGI:2142116]		101739	0.00527643	-0.350262	1
ENSMUSG00000063273	3	1	51219938	51279907	Naa15	N(alpha)-acetyltransferase 15, NatA auxiliary subunit [Source:MGI Symbol;Acc:MGI:1922088]	NM_053089	74838	0.0090066	-0.3506	0
ENSMUSG00000021731	13	-1	119168917	119176059	Mrps30	mitochondrial ribosomal protein S30 [Source:MGI Symbol;Acc:MGI:1926237]	NM_021556	59054	0.00314804	-0.353314	0
ENSMUSG00000025930	1	-1	14743427	14746047	Msc	musculin [Source:MGI Symbol;Acc:MGI:1333884]	NM_010827	17681	0.000299723	-0.354093	0
ENSMUSG00000053522	7	1	29649248	29651303	Lgals7	lectin, galactose binding, soluble 7 [Source:MGI Symbol;Acc:MGI:1316742]	NM_008496	16858	0.00176835	-0.354462	0
ENSMUSG00000038349	1	1	55463232	55808307	Plcl1	phospholipase C-like 1 [Source:MGI Symbol;Acc:MGI:3036262]	NM_001114663	227120	0.00167784	-0.3565	0
ENSMUSG00000025766	3	1	41546577	41562852	D3Ertd751e	DNA segment, Chr 3, ERATO Doi 751, expressed [Source:MGI Symbol;Acc:MGI:1289213]		73852	0.00870546	-0.35673	0
ENSMUSG00000015342	X	1	8849882	8890376	Xk	Kell blood group precursor (McLeod phenotype) homolog [Source:MGI Symbol;Acc:MGI:103569]	NM_023500	22439	0.00580334	-0.360904	2
ENSMUSG00000036825	3	1	146067942	146082289	Ssx2ip	synovial sarcoma, X breakpoint 2 interacting protein [Source:MGI Symbol;Acc:MGI:2139150]		99167	0.00956624	-0.36516	0
ENSMUSG00000025505	7	1	148513787	148522116	Tmem80	transmembrane protein 80 [Source:MGI Symbol;Acc:MGI:1918698]	NM_001141950, NM_027797	71448	0.00316783	-0.36548	0
ENSMUSG00000028710	4	1	115457589	115486900	Atpaf1	ATP synthase mitochondrial F1 complex assembly factor 1 [Source:MGI Symbol;Acc:MGI:2180560]		230649	0.0056536	-0.368033	0
ENSMUSG00000013736	6	1	106719207	106723049	Trnt1	tRNA nucleotidyl transferase, CCA-adding, 1 [Source:MGI Symbol;Acc:MGI:1917297]		70047	0.00853126	-0.368618	1
ENSMUSG00000024479	15	1	54402921	54434401	Mal2	mal, T-cell differentiation protein 2 [Source:MGI Symbol;Acc:MGI:2146021]	NM_178920	105853	0.00174145	-0.368872	0
ENSMUSG00000029686	6	1	47403575	47435192	Cul1	cullin 1 [Source:MGI Symbol;Acc:MGI:1349658]		26965	0.00876601	-0.371352	0
ENSMUSG00000054940	17	-1	38441464	38442405	Olfr137	olfactory receptor 137 [Source:MGI Symbol;Acc:MGI:2177520]	NM_146488	258481	0.00670929	-0.371991	0
ENSMUSG00000027500	3	1	8509527	8561604	Stmn2	stathmin-like 2 [Source:MGI Symbol;Acc:MGI:98241]	NM_025285	20257	0.00432067	-0.372917	0
ENSMUSG00000025140	11	-1	120504059	120505018	Pycr1	pyrroline-5-carboxylate reductase 1 [Source:MGI Symbol;Acc:MGI:2384795]		209027	0.0014683	-0.375706	0
ENSMUSG00000014932	5	1	32913606	32989430	Yes1	Yamaguchi sarcoma viral (v-yes) oncogene homolog 1 [Source:MGI Symbol;Acc:MGI:99147]	NM_009535, NM_001205132	22612	0.00784512	-0.381575	0
ENSMUSG00000027884	3	1	108456876	108466462	Clcc1	chloride channel CLIC-like 1 [Source:MGI Symbol;Acc:MGI:2385186]		229725	0.00438108	-0.386788	0
ENSMUSG00000029084	5	1	44260048	44303614	Cd38	CD38 antigen [Source:MGI Symbol;Acc:MGI:107474]	NM_007646	12494	0.00365498	-0.38889	2
ENSMUSG00000062627	4	-1	94639124	94645766	Mysm1	myb-like, SWIRM and MPN domains 1 [Source:MGI Symbol;Acc:MGI:2444584]		320713, 100047941	0.00938364	-0.391702	0
ENSMUSG00000027242	2	1	121335584	121368745	Wdr76	WD repeat domain 76 [Source:MGI Symbol;Acc:MGI:1926186]		241627	0.00297943	-0.392866	1
ENSMUSG00000024038	17	1	31657130	31664187	Ndufv3	NADH dehydrogenase (ubiquinone) flavoprotein 3 [Source:MGI Symbol;Acc:MGI:1890894]		78330	0.0065775	-0.393158	0
ENSMUSG00000002728	2	1	145728977	145742161	Naa20	N(alpha)-acetyltransferase 20, NatB catalytic subunit [Source:MGI Symbol;Acc:MGI:1915127]	NM_026425	67877	0.00482203	-0.393339	0
ENSMUSG00000025656	X	-1	92244283	92361825	Arhgef9	CDC42 guanine nucleotide exchange factor (GEF) 9 [Source:MGI Symbol;Acc:MGI:2442233]	NM_001033329	236915	0.00362385	-0.395457	0
ENSMUSG00000020459	11	1	29426457	29445248	Mtif2	mitochondrial translational initiation factor 2 [Source:MGI Symbol;Acc:MGI:1924034]		76784	0.00385351	-0.405449	0
ENSMUSG00000027367	2	1	127096440	127124668	Stard7	START domain containing 7 [Source:MGI Symbol;Acc:MGI:2139090]		99138	0.00401146	-0.406799	0
ENSMUSG00000034127	10	1	115254340	115286949	Tspan8	tetraspanin 8 [Source:MGI Symbol;Acc:MGI:2384918]	NM_001168680, NM_001168679, NM_146010	216350	0.00519194	-0.415407	0
ENSMUSG00000029655	5	-1	151450785	151468152	N4bp2l2	NEDD4 binding protein 2-like 2 [Source:MGI Symbol;Acc:MGI:2687207]		381695	0.0030605	-0.427379	0
ENSMUSG00000021519	13	-1	67017980	67033644	Mterfd1	MTERF domain containing 1 [Source:MGI Symbol;Acc:MGI:1913660]		66410	0.00629402	-0.428727	0
ENSMUSG00000020639	12	1	4776101	4785072	Pfn4	profilin family, member 4 [Source:MGI Symbol;Acc:MGI:1920121]	NM_028376	382562	0.00196923	-0.430595	0
ENSMUSG00000028133	3	-1	120860925	120874613	Rwdd3	RWD domain containing 3 [Source:MGI Symbol;Acc:MGI:1920420]		66568, 73170	0.00833986	-0.43197	2
ENSMUSG00000054405	4	1	132091496	132109135	Dnajc8	DnaJ (Hsp40) homolog, subfamily C, member 8 [Source:MGI Symbol;Acc:MGI:1915848]		68598	0.0085196	-0.432787	0
ENSMUSG00000022496	16	1	11313905	11320167	Tnfrsf17	tumor necrosis factor receptor superfamily, member 17 [Source:MGI Symbol;Acc:MGI:1343050]	NM_011608	21935	0.000874611	-0.436275	0
ENSMUSG00000014243	11	-1	62080726	62094877	Zswim7	zinc finger, SWIM-type containing 7 [Source:MGI Symbol;Acc:MGI:1916997]	NM_027198	69747	0.00550517	-0.437444	0
ENSMUSG00000045427	X	1	131135797	131141297	Hnrnph2	heterogeneous nuclear ribonucleoprotein H2 [Source:MGI Symbol;Acc:MGI:1201779]	NM_019868	56258	0.00523797	-0.43828	0
ENSMUSG00000058222	11	-1	58533628	58534548	Olfr318	olfactory receptor 318 [Source:MGI Symbol;Acc:MGI:3030152]	NM_146501	258494	0.0043043	-0.442258	0
ENSMUSG00000030452	7	-1	63197321	63217838	Nipa2	non imprinted in Prader-Willi/Angelman syndrome 2 homolog (human) [Source:MGI Symbol;Acc:MGI:1913918]		93790	0.00929475	-0.442576	0
ENSMUSG00000027346	2	-1	132354818	132403914	Gpcpd1	glycerophosphocholine phosphodiesterase GDE1 homolog (S. cerevisiae) [Source:MGI Symbol;Acc:MGI:104898]		74182	0.00141695	-0.443828	0
ENSMUSG00000031767	8	1	116657541	116676206	Nudt7	nudix (nucleoside diphosphate linked moiety X)-type motif 7 [Source:MGI Symbol;Acc:MGI:1914778]	NM_024446	67528	0.00484318	-0.446588	0
ENSMUSG00000025190	19	-1	43586744	43598975	Got1	glutamate oxaloacetate transaminase 1, soluble [Source:MGI Symbol;Acc:MGI:95791]		14718, 100047762	0.00898008	-0.446709	0
ENSMUSG00000056899	12	1	41750677	43056575	Immp2l	IMP2 inner mitochondrial membrane peptidase-like (S. cerevisiae) [Source:MGI Symbol;Acc:MGI:2135611]	NM_053122	93757	0.00285191	-0.451573	0
ENSMUSG00000025759	3	-1	40621992	40650807	Mfsd8	major facilitator superfamily domain containing 8 [Source:MGI Symbol;Acc:MGI:1919425]	NM_028140	72175	0.0039123	-0.452154	0
ENSMUSG00000092292	17	-1	37711399	37712393	Olfr113	olfactory receptor 113 [Source:RefSeq peptide;Acc:NP_666401]	NM_146289	258286	0.000304845	-0.458577	0
ENSMUSG00000048497	11	1	62462322	62478223	Mmgt2	membrane magnesium transporter 2 [Source:MGI Symbol;Acc:MGI:2448491]		216829	0.00424036	-0.46102	0
ENSMUSG00000071342	12	-1	40902973	40925902	Gm889	predicted gene 889 [Source:MGI Symbol;Acc:MGI:2685735]	NM_001033437	380755	0.0015904	-0.466179
ENSMUSG00000047036	9	-1	122761032	122771246	Zfp445	zinc finger protein 445 [Source:MGI Symbol;Acc:MGI:2143340]	NM_173364	235682	0.000925332	-0.470128	0
ENSMUSG00000030057	6	-1	87795092	87801054	Cnbp	cellular nucleic acid binding protein [Source:MGI Symbol;Acc:MGI:88431]		12785	0.00683479	-0.471581	0
ENSMUSG00000026049	1	-1	44145347	44159259	1700029F09Rik	RIKEN cDNA 1700029F09 gene [Source:MGI Symbol;Acc:MGI:1922873]		75623	0.00320822	-0.488708	1
ENSMUSG00000018509	11	-1	62347389	62352505	Cenpv	centromere protein V [Source:MGI Symbol;Acc:MGI:1920389]		73139	0.00554439	-0.495057	0
ENSMUSG00000028696	4	1	116180157	116210848	Ipp	IAP promoted placental gene [Source:MGI Symbol;Acc:MGI:96581]	NM_008389	16351	0.00239386	-0.496168	0
ENSMUSG00000034723	2	-1	134424739	134469868	Tmx4	thioredoxin-related transmembrane protein 4 [Source:MGI Symbol;Acc:MGI:106558]		52837	0.00141072	-0.49864	0
ENSMUSG00000029499	5	-1	110703301	110715205	Pxmp2	peroxisomal membrane protein 2 [Source:MGI Symbol;Acc:MGI:107487]	NM_008993	19301	0.00488953	-0.498684	0
ENSMUSG00000042208	11	-1	23528877	23533631	0610010F05Rik	RIKEN cDNA 0610010F05 gene [Source:MGI Symbol;Acc:MGI:1918925]		71675	0.00978521	-0.498783	0
ENSMUSG00000024236	18	1	4920703	5058304	Svil	supervillin [Source:MGI Symbol;Acc:MGI:2147319]		225115	0.00499603	-0.512832	2
ENSMUSG00000035984	18	-1	34722290	34738769	Nme5	non-metastatic cells 5, protein expressed in (nucleoside-diphosphate kinase) [Source:MGI Symbol;Acc:MGI:1922783]	NM_080637	75533	0.00326345	-0.518511	0
ENSMUSG00000041426	1	1	52901890	52977830	Hibch	3-hydroxyisobutyryl-Coenzyme A hydrolase [Source:MGI Symbol;Acc:MGI:1923792]	NM_146108	227095	0.00687156	-0.520345	0
ENSMUSG00000071253	10	1	62383428	62407177	Slc25a16	solute carrier family 25 (mitochondrial carrier, Graves disease autoantigen), member 16 [Source:MGI Symbol;Acc:MGI:1920382]		73132	0.000703452	-0.524338	0
ENSMUSG00000059486	6	-1	56739372	56747273	Kbtbd2	kelch repeat and BTB (POZ) domain containing 2 [Source:MGI Symbol;Acc:MGI:2384811]		210973	0.000240162	-0.528564	0
ENSMUSG00000042198	4	1	3866061	3870675	Chchd7	coiled-coil-helix-coiled-coil-helix domain containing 7 [Source:MGI Symbol;Acc:MGI:1913683]	NM_001190322, NM_001190323, NM_001190324, NM_181391	66433	0.00881906	-0.529487	0
ENSMUSG00000028525	4	1	102260163	102278308	Pde4b	phosphodiesterase 4B, cAMP specific [Source:MGI Symbol;Acc:MGI:99557]	NM_001177982	18578	0.000377814	-0.530371	4
ENSMUSG00000027375	2	-1	127460610	127481955	Mal	myelin and lymphocyte protein, T-cell differentiation protein [Source:MGI Symbol;Acc:MGI:892970]	NM_001171187	17153	0.00226649	-0.533724	2
ENSMUSG00000073901	7	1	113988127	113989086	Olfr703	olfactory receptor 703 [Source:MGI Symbol;Acc:MGI:3030537]	NM_146596	258589	0.0022703	-0.535899	0
ENSMUSG00000054237	19	-1	38262971	38298628	5730455O13Rik	RIKEN cDNA 5730455O13 gene [Source:MGI Symbol;Acc:MGI:1917817]	NM_001081075	70567	0.0023702	-0.539558	0
ENSMUSG00000029322	5	-1	100982746	100992442	Plac8	placenta-specific 8 [Source:MGI Symbol;Acc:MGI:2445289]	NM_139198	231507	0.00819005	-0.55674	3
ENSMUSG00000016756	13	1	24487156	24527557	Cmah	cytidine monophospho-N-acetylneuraminic acid hydroxylase [Source:MGI Symbol;Acc:MGI:103227]		12763	0.00926276	-0.564343	1
ENSMUSG00000022235	15	1	31498660	31519874	Cmbl	carboxymethylenebutenolidase-like (Pseudomonas) [Source:MGI Symbol;Acc:MGI:1916824]	NM_181588	69574	0.00296763	-0.565775	0
ENSMUSG00000003923	10	-1	70691205	70701028	Tfam	transcription factor A, mitochondrial [Source:MGI Symbol;Acc:MGI:107810]		21780	0.00941357	-0.575011	0
ENSMUSG00000045414	9	-1	94420657	94438500	1190002N15Rik	RIKEN cDNA 1190002N15 gene [Source:MGI Symbol;Acc:MGI:1916111]		68861, 100044725	0.00256191	-0.576804	0
ENSMUSG00000025001	19	1	39005664	39018404	Hells	helicase, lymphoid specific [Source:MGI Symbol;Acc:MGI:106209]		15201	0.000501494	-0.586806	0
ENSMUSG00000021824	14	-1	21855236	21871444	Ap3m1	adaptor-related protein complex 3, mu 1 subunit [Source:MGI Symbol;Acc:MGI:1929212]		55946	0.00224013	-0.590281	0
ENSMUSG00000010529	12	-1	112722822	112724034	Gm266	predicted gene 266 [Source:MGI Symbol;Acc:MGI:2685112]	NM_001033248	212539	0.00186388	-0.590716	0
ENSMUSG00000034810	2	-1	66511482	66622971	Scn7a	sodium channel, voltage-gated, type VII, alpha [Source:MGI Symbol;Acc:MGI:102965]	NM_009135	20272	0.00379373	-0.592306	0
ENSMUSG00000060636	16	1	33056568	33060261	Rpl35a	ribosomal protein L35A [Source:MGI Symbol;Acc:MGI:1928894]		57808, 100039478, 100039532, 100040169, 100041154, 100042363, 100042824, 100043341, 100043410, 100043423, 100044346, 100044516, 100044591, 100046034, 100048620, 100505045, 100505110	0.00569484	-0.603907	1
ENSMUSG00000044528	3	1	124023955	124026178	Tram1l1	translocation associated membrane protein 1-like 1 [Source:MGI Symbol;Acc:MGI:2443503]	NM_146140	229801	0.00252082	-0.61034	0
ENSMUSG00000026632	1	-1	192883942	192886783	Tatdn3	TatD DNase domain containing 3 [Source:MGI Symbol;Acc:MGI:1916222]		68972	0.0026978	-0.610376	0
ENSMUSG00000051906	8	-1	4102787	4105835	Cd209f	CD209f antigen [Source:MGI Symbol;Acc:MGI:1916392]	NM_026956	69142	0.00265997	-0.616765	0
ENSMUSG00000041828	11	-1	109886950	109957251	Abca8a	ATP-binding cassette, sub-family A (ABC1), member 8a [Source:MGI Symbol;Acc:MGI:2386846]	NM_153145	217258	0.00712131	-0.623715	0
ENSMUSG00000025816	2	-1	5798901	5816365	Sec61a2	Sec61, alpha subunit 2 (S. cerevisiae) [Source:MGI Symbol;Acc:MGI:1931071]		57743	0.00110499	-0.631691	0
ENSMUSG00000028990	4	1	148859338	148862231	Lzic	leucine zipper and CTNNBIP1 domain containing [Source:MGI Symbol;Acc:MGI:1916401]		69151	0.00174629	-0.658746	0
ENSMUSG00000025911	1	1	9538173	9543768	Adhfe1	alcohol dehydrogenase, iron containing, 1 [Source:MGI Symbol;Acc:MGI:1923437]		76187	0.0032747	-0.661743	0
ENSMUSG00000034083	6	1	91828069	91838311	C130022K22Rik	RIKEN cDNA C130022K22 gene [Source:MGI Symbol;Acc:MGI:2444652]		232236	0.00485233	-0.662898	0
ENSMUSG00000026832	2	-1	57999970	58012530	Cytip	cytohesin 1 interacting protein [Source:MGI Symbol;Acc:MGI:2183535]		227929	0.00776264	-0.679762	2
ENSMUSG00000054203	1	-1	175942129	175961886	Ifi205	interferon activated gene 205 [Source:MGI Symbol;Acc:MGI:101847]	NM_172648	226695	0.000826578	-0.68834	0
ENSMUSG00000054626	X	-1	51086925	51100873	Xlr	X-linked lymphocyte-regulated complex [Source:MGI Symbol;Acc:MGI:98976]	NM_011725	22441, 100040719, 100047473	0.00487288	-0.726597	0
ENSMUSG00000044951	13	-1	32792696	32873648	Mylk4	myosin light chain kinase family, member 4 [Source:MGI Symbol;Acc:MGI:3643758]	NM_001166030	238564	0.00641195	-0.751629
ENSMUSG00000025934	1	1	21230670	21255442	Gsta3	glutathione S-transferase, alpha 3 [Source:MGI Symbol;Acc:MGI:95856]	NM_001077353, NM_010356	14859	0.0018677	-0.82146	1
ENSMUSG00000061100	16	1	48842665	48844574	Retnla	resistin like alpha [Source:MGI Symbol;Acc:MGI:1888504]	NM_020509	57262	0.00505494	-1.5347	0
