# Supplementary material for: Epigenome-Guided Analysis of the Transcriptome of Plaque Macrophages during Atherosclerosis Regression Reveals Activation of the Wnt Signaling Pathway
Source: PLoS Genet. 2014 Dec 4;10(12):e1004828. doi: 10.1371/journal.pgen.1004828 (PMC4256277; doi:10.1371/journal.pgen.1004828)
Supplement: Table S3 — Genes that are differentially expressed by poly I:C treatment in bone marrow-derived macrophages. Columns are: (A) Ensembl Transcript ID; (B) Chromosome; (C) Strand; (D) Transcript start coordinate; (E) Transcript end coordinate; (F) Official gene symbol; (G) Gene description; (H) RefSeq ID (if applicable); (I) Entrez Gene ID(s); (J) Entrez Gene ID(s); (K) signed ratio of the average expression levels between the sample groups (poly I:C and unstimulated, respectively). (XLSX) [file pgen.1004828.s011.xlsx]

## Sheet: sheet1
Ensembl Gene ID	Chromosome.Name	Strand	Transcript start coordinate	Transcript end coordinate	Gene Symbol	Gene Description	Refseq	Entrez Gene ID	P value (pI:C vs. saline)	Signed fold-change (pI:C vs. saline)
ENSMUSG00000034855	5	-1	92775664	92777908	Cxcl10	chemokine (C-X-C motif) ligand 10 [Source:MGI Symbol;Acc:MGI:1352450]	NM_021274	15945, 100045000	2.37953e-07	52.5298
ENSMUSG00000022126	14	1	103446194	103455790	Irg1	immunoresponsive gene 1 [Source:MGI Symbol;Acc:MGI:103206]	NM_008392	16365	3.78338e-06	43.2223
ENSMUSG00000040264	3	1	142159898	142185306	Gbp5	guanylate binding protein 5 [Source:MGI Symbol;Acc:MGI:2429943]		229898	5.70897e-06	30.6496
ENSMUSG00000030156	6	-1	129217342	129225387	Cd69	CD69 antigen [Source:MGI Symbol;Acc:MGI:88343]	NM_001033122	12515	0.000323556	27.6597
ENSMUSG00000027398	2	-1	129190306	129196875	Il1b	interleukin 1 beta [Source:MGI Symbol;Acc:MGI:96543]	NM_008361	16176	0.000231889	27.3408
ENSMUSG00000004296	11	1	44213565	44227535	Il12b	interleukin 12b [Source:MGI Symbol;Acc:MGI:96540]	NM_008352	16160	0.000532356	20.8759
ENSMUSG00000035042	11	-1	83339280	83344020	Ccl5	chemokine (C-C motif) ligand 5 [Source:MGI Symbol;Acc:MGI:98262]	NM_013653	20304	0.000112276	17.3381
ENSMUSG00000060183	5	-1	92788573	92792303	Cxcl11	chemokine (C-X-C motif) ligand 11 [Source:MGI Symbol;Acc:MGI:1860203]		56066	0.00252189	16.6722
ENSMUSG00000027399	2	-1	129125346	129135708	Il1a	interleukin 1 alpha [Source:MGI Symbol;Acc:MGI:96542]	NM_010554	16175	0.00174195	15.5313
ENSMUSG00000058427	5	1	91332899	91334935	Cxcl2	chemokine (C-X-C motif) ligand 2 [Source:MGI Symbol;Acc:MGI:1340094]	NM_009140	20310	0.000160476	14.0403
ENSMUSG00000043953	9	-1	110957339	110959774	Ccrl2	chemokine (C-C motif) receptor-like 2 [Source:MGI Symbol;Acc:MGI:1920904]	NM_017466	54199	0.000209974	13.8183
ENSMUSG00000019850	10	-1	18720716	18735216	Tnfaip3	tumor necrosis factor, alpha-induced protein 3 [Source:MGI Symbol;Acc:MGI:1196377]	NM_009397	21929	2.97888e-06	13.551
ENSMUSG00000020641	12	-1	27127618	27141296	Rsad2	radical S-adenosyl methionine domain containing 2 [Source:MGI Symbol;Acc:MGI:1929628]		58185	0.000726824	12.7059
ENSMUSG00000035678	17	1	57244808	57247180	Tnfsf9	tumor necrosis factor (ligand) superfamily, member 9 [Source:MGI Symbol;Acc:MGI:1101058]	NM_009404	21950	0.00512112	10.98
ENSMUSG00000063234	15	-1	103138667	103140869	Gpr84	G protein-coupled receptor 84 [Source:MGI Symbol;Acc:MGI:1934129]	NM_030720	80910	0.00105073	10.9239
ENSMUSG00000041827	5	1	115373249	115387921	Oasl1	2'-5' oligoadenylate synthetase-like 1 [Source:MGI Symbol;Acc:MGI:2180849]	NM_145209	231655	0.00404779	9.29282
ENSMUSG00000015396	13	1	43880476	43898499	Cd83	CD83 antigen [Source:MGI Symbol;Acc:MGI:1328316]	NM_009856	12522	0.000328396	8.73587
ENSMUSG00000034459	19	1	34715361	34724499	Ifit1	interferon-induced protein with tetratricopeptide repeats 1 [Source:MGI Symbol;Acc:MGI:99450]	NM_008331	15957	0.00183501	8.43053
ENSMUSG00000053113	11	-1	117827393	117830500	Socs3	suppressor of cytokine signaling 3 [Source:MGI Symbol;Acc:MGI:1201791]	NM_007707	12702	0.00138481	8.36778
ENSMUSG00000018899	11	1	53583997	53590825	Irf1	interferon regulatory factor 1 [Source:MGI Symbol;Acc:MGI:96590]	NM_001159396, NM_008390	16362	1.27991e-05	8.31826
ENSMUSG00000024401	17	-1	35336326	35338952	Tnf	tumor necrosis factor [Source:MGI Symbol;Acc:MGI:104798]	NM_013693	21926	0.000115092	7.94332
ENSMUSG00000028268	3	1	142223109	142236173	Gbp3	guanylate binding protein 3 [Source:MGI Symbol;Acc:MGI:1926263]	NM_018734	55932	0.000682728	7.93625
ENSMUSG00000023947	17	1	45692665	45700118	Nfkbie	nuclear factor of kappa light polypeptide gene enhancer in B-cells inhibitor, epsilon [Source:MGI Symbol;Acc:MGI:1194908]	NM_008690	18037	2.73728e-06	7.64335
ENSMUSG00000045664	19	-1	5917561	5918995	Cdc42ep2	CDC42 effector protein (Rho GTPase binding) 2 [Source:MGI Symbol;Acc:MGI:1929744]	NM_026772	104252	7.11092e-05	7.45088
ENSMUSG00000028525	4	1	101927608	102279864	Pde4b	phosphodiesterase 4B, cAMP specific [Source:MGI Symbol;Acc:MGI:99557]	NM_019840	18578	0.00585997	7.36033
ENSMUSG00000015312	10	1	80392836	80394949	Gadd45b	growth arrest and DNA-damage-inducible 45 beta [Source:MGI Symbol;Acc:MGI:107776]	NM_008655	17873	4.38141e-05	6.71209
ENSMUSG00000037405	9	1	20820404	20833241	Icam1	intercellular adhesion molecule 1 [Source:MGI Symbol;Acc:MGI:96392]	NM_010493	15894	8.4583e-05	6.25911
ENSMUSG00000017652	2	1	164881127	164898448	Cd40	CD40 antigen [Source:MGI Symbol;Acc:MGI:88336]	NM_011611, NM_170704	21939	0.000172853	6.14755
ENSMUSG00000035356	16	-1	55811491	55838967	Nfkbiz	nuclear factor of kappa light polypeptide gene enhancer in B-cells inhibitor, zeta [Source:MGI Symbol;Acc:MGI:1931595]		80859	0.000718273	6.14221
ENSMUSG00000032487	1	1	151947254	151955140	Ptgs2	prostaglandin-endoperoxide synthase 2 [Source:MGI Symbol;Acc:MGI:97798]	NM_011198	19225	0.00567036	5.9769
ENSMUSG00000021025	12	-1	56590398	56593634	Nfkbia	nuclear factor of kappa light polypeptide gene enhancer in B-cells inhibitor, alpha [Source:MGI Symbol;Acc:MGI:104741]	NM_010907	18035	5.73558e-06	5.93447
ENSMUSG00000032515	9	-1	119880284	119886368	Csrnp1	cysteine-serine-rich nuclear protein 1 [Source:MGI Symbol;Acc:MGI:2387989]	NM_153287	215418	0.000311392	5.76269
ENSMUSG00000038352	11	-1	97850892	97857495	Arl5c	ADP-ribosylation factor-like 5C [Source:MGI Symbol;Acc:MGI:3028577]	NM_207231	217151	3.17324e-05	5.47031
ENSMUSG00000039747	5	-1	136623334	136646526	Orai2	ORAI calcium release-activated calcium modulator 2 [Source:MGI Symbol;Acc:MGI:2443195]	NM_178751	269717, 100043803, 100046132	0.000283947	5.08236
ENSMUSG00000028214	4	1	11631604	11641899	Gem	GTP binding protein (gene overexpressed in skeletal muscle) [Source:MGI Symbol;Acc:MGI:99844]	NM_010276	14579	0.00234498	5.05204
ENSMUSG00000038151	10	-1	44156983	44178554	Prdm1	PR domain containing 1, with ZNF domain [Source:MGI Symbol;Acc:MGI:99655]		12142	0.00519552	4.85326
ENSMUSG00000027660	3	1	30994047	31018202	Skil	SKI-like [Source:MGI Symbol;Acc:MGI:106203]		20482	0.00186121	4.77825
ENSMUSG00000040435	7	-1	52778290	52780752	Ppp1r15a	protein phosphatase 1, regulatory (inhibitor) subunit 15A [Source:MGI Symbol;Acc:MGI:1927072]		17872	0.00438053	4.68134
ENSMUSG00000035164	9	-1	51920090	51976216	Zc3h12c	zinc finger CCCH type containing 12C [Source:MGI Symbol;Acc:MGI:3026959]	NM_001162921	244871	0.000587445	4.66262
ENSMUSG00000000732	10	1	77532105	77542270	Icosl	icos ligand [Source:MGI Symbol;Acc:MGI:1354701]	NM_015790	50723	0.000145909	4.53717
ENSMUSG00000028270	3	1	142283566	142300972	Gbp2	guanylate binding protein 2 [Source:MGI Symbol;Acc:MGI:102772]	NM_010260	14469	0.00381545	4.51224
ENSMUSG00000018930	11	1	83476086	83478185	Ccl4	chemokine (C-C motif) ligand 4 [Source:MGI Symbol;Acc:MGI:98261]	NM_013652	20303	0.0037057	4.43993
ENSMUSG00000024014	17	1	29627757	29632390	Pim1	proviral integration site 1 [Source:MGI Symbol;Acc:MGI:97584]	NM_008842	18712	7.44566e-05	4.36696
ENSMUSG00000039232	10	-1	12659787	12684065	Stx11	syntaxin 11 [Source:MGI Symbol;Acc:MGI:1921982]	NM_001163590, NM_029075, NM_001163591	74732	1.6631e-05	4.32588
ENSMUSG00000036067	2	-1	26876883	26883518	Slc2a6	solute carrier family 2 (facilitated glucose transporter), member 6 [Source:MGI Symbol;Acc:MGI:2443286]	NM_172659	227659	0.000218681	4.27355
ENSMUSG00000035373	11	1	81859214	81861027	Ccl7	chemokine (C-C motif) ligand 7 [Source:MGI Symbol;Acc:MGI:99512]	NM_013654	20306	0.000299254	4.26692
ENSMUSG00000029380	5	1	91320267	91322141	Cxcl1	chemokine (C-X-C motif) ligand 1 [Source:MGI Symbol;Acc:MGI:108068]	NM_008176	14825	0.00810143	4.24071
ENSMUSG00000027368	2	1	127161895	127164112	Dusp2	dual specificity phosphatase 2 [Source:MGI Symbol;Acc:MGI:101911]	NM_010090	13537	0.00111058	4.22962
ENSMUSG00000021281	12	1	112680872	112693228	Tnfaip2	tumor necrosis factor, alpha-induced protein 2 [Source:MGI Symbol;Acc:MGI:104960]		21928	0.000580309	4.19352
ENSMUSG00000025746	5	1	30339701	30346508	Il6	interleukin 6 [Source:MGI Symbol;Acc:MGI:96559]	NM_031168	16193	0.00245616	4.09055
ENSMUSG00000026875	2	-1	34798778	34817292	Traf1	TNF receptor-associated factor 1 [Source:MGI Symbol;Acc:MGI:101836]	NM_009421	22029	0.00136405	4.04455
ENSMUSG00000032000	9	-1	7848699	7873024	Birc3	baculoviral IAP repeat-containing 3 [Source:MGI Symbol;Acc:MGI:1197007]	NM_007464	11796	0.00237588	3.95556
ENSMUSG00000032688	18	1	65590651	65638446	Malt1	mucosa associated lymphoid tissue lymphoma translocation gene 1 [Source:MGI Symbol;Acc:MGI:2445027]		240354	0.000306878	3.77804
ENSMUSG00000034271	12	1	86940968	86980827	Jdp2	Jun dimerization protein 2 [Source:MGI Symbol;Acc:MGI:1932093]	NM_030887, NM_001205052, NM_001205053	81703	0.000105208	3.75285
ENSMUSG00000027737	3	-1	50168858	50247535	Slc7a11	solute carrier family 7 (cationic amino acid transporter, y+ system), member 11 [Source:MGI Symbol;Acc:MGI:1347355]	NM_011990	26570	0.00942139	3.70212
ENSMUSG00000020134	11	1	20992121	21049405	Peli1	pellino 1 [Source:MGI Symbol;Acc:MGI:1914495]		67245	0.000289248	3.70094
ENSMUSG00000000957	14	1	55050441	55060095	Mmp14	matrix metallopeptidase 14 (membrane-inserted) [Source:MGI Symbol;Acc:MGI:101900]	NM_008608	17387	0.00449413	3.68477
ENSMUSG00000026896	2	-1	62433855	62484268	Ifih1	interferon induced with helicase C domain 1 [Source:MGI Symbol;Acc:MGI:1918836]	NM_027835	71586	0.00100907	3.647
ENSMUSG00000048621	X	1	106392097	106395778	Gm6377	predicted gene 6377 [Source:MGI Symbol;Acc:MGI:3647255]	NM_001037917	622976	0.00878359	3.61914
ENSMUSG00000033450	17	1	8118865	8127762	Tagap	T-cell activation Rho GTPase-activating protein [Source:MGI Symbol;Acc:MGI:3615484]	NM_145968	72536, 100038946	0.000220247	3.4992
ENSMUSG00000031504	8	-1	11453392	11478638	Rab20	RAB20, member RAS oncogene family [Source:MGI Symbol;Acc:MGI:102789]	NM_011227	19332	0.000208433	3.49704
ENSMUSG00000035385	11	1	81849073	81850955	Ccl2	chemokine (C-C motif) ligand 2 [Source:MGI Symbol;Acc:MGI:98259]	NM_011333	20296	0.0048567	3.4448
ENSMUSG00000032691	11	1	59355070	59380457	Nlrp3	NLR family, pyrin domain containing 3 [Source:MGI Symbol;Acc:MGI:2653833]	NM_145827	216799	0.000244332	3.40674
ENSMUSG00000040253	3	1	142193306	142213047	Gbp7	guanylate binding protein 7 [Source:MGI Symbol;Acc:MGI:2444421]	NM_001083312, NM_145545	229900	0.003928	3.34357
ENSMUSG00000027995	3	-1	83640195	83645689	Tlr2	toll-like receptor 2 [Source:MGI Symbol;Acc:MGI:1346060]	NM_011905	24088	0.000541301	3.29389
ENSMUSG00000050578	9	1	7272514	7283333	Mmp13	matrix metallopeptidase 13 [Source:MGI Symbol;Acc:MGI:1340026]	NM_008607	17386	0.00727622	3.28099
ENSMUSG00000071286	10	1	58684701	58689179	Ankrd57	ankyrin repeat domain 57 [Source:MGI Symbol;Acc:MGI:3606051]	NM_172939	268301	0.000123487	3.12183
ENSMUSG00000024772	19	1	6276725	6300096	Ehd1	EH-domain containing 1 [Source:MGI Symbol;Acc:MGI:1341878]	NM_010119	13660	0.00899749	3.09683
ENSMUSG00000062232	3	-1	78973371	78985262	Rapgef2	Rap guanine nucleotide exchange factor (GEF) 2 [Source:MGI Symbol;Acc:MGI:2659071]		76089	0.000884485	3.04118
ENSMUSG00000016283	17	-1	37618171	37620474	H2-M2	histocompatibility 2, M region locus 2 [Source:MGI Symbol;Acc:MGI:95914]		14990	0.000152873	3.03142
ENSMUSG00000022010	14	1	76904317	76907569	Tsc22d1	TSC22 domain family, member 1 [Source:MGI Symbol;Acc:MGI:109127]	NM_009366	21807	0.00103732	3.01745
ENSMUSG00000040511	7	-1	20488927	20506509	Pvr	poliovirus receptor [Source:MGI Symbol;Acc:MGI:107741]	NM_027514	52118	0.00373288	3.01146
ENSMUSG00000019970	10	1	21601990	21719699	Sgk1	serum/glucocorticoid regulated kinase 1 [Source:MGI Symbol;Acc:MGI:1340062]	NM_001161845	20393	0.000106917	3.00944
ENSMUSG00000041135	4	-1	16049888	16090790	Ripk2	receptor (TNFRSF)-interacting serine-threonine kinase 2 [Source:MGI Symbol;Acc:MGI:1891456]		192656	0.000173828	2.93936
ENSMUSG00000031596	8	1	41960302	42007424	Slc7a2	solute carrier family 7 (cationic amino acid transporter, y+ system), member 2 [Source:MGI Symbol;Acc:MGI:99828]	NM_001044740	11988	0.00474116	2.92753
ENSMUSG00000026821	2	1	28368846	28408601	Ralgds	ral guanine nucleotide dissociation stimulator [Source:MGI Symbol;Acc:MGI:107485]	NM_009058	19730	0.00881112	2.90688
ENSMUSG00000028793	4	1	128735515	128763017	Rnf19b	ring finger protein 19B [Source:MGI Symbol;Acc:MGI:1922484]		75234	0.0006372	2.85614
ENSMUSG00000029333	5	-1	99646445	99681946	Rasgef1b	RasGEF domain family, member 1B [Source:MGI Symbol;Acc:MGI:2443755]	NM_145839	320292, 100044232	0.000918337	2.85351
ENSMUSG00000026031	1	1	58770161	58812009	Cflar	CASP8 and FADD-like apoptosis regulator [Source:MGI Symbol;Acc:MGI:1336166]	NM_207653	12633, 100040853	0.00890294	2.82432
ENSMUSG00000039942	15	-1	5183399	5194187	Ptger4	prostaglandin E receptor 4 (subtype EP4) [Source:MGI Symbol;Acc:MGI:104311]	NM_008965	19219	0.00988027	2.82334
ENSMUSG00000001627	12	-1	40941949	40949772	Ifrd1	interferon-related developmental regulator 1 [Source:MGI Symbol;Acc:MGI:1316717]		15982	0.00642801	2.8065
ENSMUSG00000006818	17	1	13200705	13210985	Sod2	superoxide dismutase 2, mitochondrial [Source:MGI Symbol;Acc:MGI:98352]	NM_013671	20656	0.00108605	2.77829
ENSMUSG00000025959	1	-1	64082249	64167963	Klf7	Kruppel-like factor 7 (ubiquitous) [Source:MGI Symbol;Acc:MGI:1935151]	NM_033563	93691	0.000985583	2.67262
ENSMUSG00000042622	15	1	79177971	79189502	Maff	v-maf musculoaponeurotic fibrosarcoma oncogene family, protein F (avian) [Source:MGI Symbol;Acc:MGI:96910]	NM_010755	17133	0.00162407	2.66367
ENSMUSG00000044162	6	1	65540422	65541655	Tnip3	TNFAIP3 interacting protein 3 [Source:MGI Symbol;Acc:MGI:3041165]		414084	0.0034578	2.60323
ENSMUSG00000035671	8	-1	86734577	86760954	Zswim4	zinc finger, SWIM domain containing 4 [Source:MGI Symbol;Acc:MGI:2443726]	NM_172503	212168	0.00289087	2.60203
ENSMUSG00000027646	2	1	157282821	157296091	Src	Rous sarcoma oncogene [Source:MGI Symbol;Acc:MGI:98397]	NM_009271	20779	0.00598362	2.59716
ENSMUSG00000034394	11	1	4157560	4172517	Lif	leukemia inhibitory factor [Source:MGI Symbol;Acc:MGI:96787]	NM_008501	16878	0.00708252	2.58556
ENSMUSG00000030203	6	-1	134665488	134742493	Dusp16	dual specificity phosphatase 16 [Source:MGI Symbol;Acc:MGI:1917936]		70686	0.00952169	2.56255
ENSMUSG00000055994	8	1	91171214	91212373	Nod2	nucleotide-binding oligomerization domain containing 2 [Source:MGI Symbol;Acc:MGI:2429397]		257632	0.0012972	2.53192
ENSMUSG00000031488	8	-1	28249245	28285120	Rab11fip1	RAB11 family interacting protein 1 (class I) [Source:MGI Symbol;Acc:MGI:1923017]	NM_001080813	75767	0.000775182	2.51761
ENSMUSG00000016559	11	-1	115884507	115885828	H3f3b	H3 histone, family 3B [Source:MGI Symbol;Acc:MGI:1101768]		15078, 15081, 544973, 620119, 620143, 620848, 623365, 625328, 627371, 636952, 638008, 640877, 667250, 100045490	0.00682889	2.49555
ENSMUSG00000001542	13	1	75844932	75909804	Ell2	elongation factor RNA polymerase II 2 [Source:MGI Symbol;Acc:MGI:2183438]	NM_138953	192657	0.00667131	2.4573
ENSMUSG00000025225	19	1	46379227	46386580	Nfkb2	nuclear factor of kappa light polypeptide gene enhancer in B-cells 2, p49/p100 [Source:MGI Symbol;Acc:MGI:1099800]	NM_001177369, NM_019408, NM_001177370	18034	0.000400589	2.45527
ENSMUSG00000020400	11	-1	54724289	54776419	Tnip1	TNFAIP3 interacting protein 1 [Source:MGI Symbol;Acc:MGI:1926194]	NM_021327, NM_001199275	57783	0.00407268	2.45374
ENSMUSG00000038668	4	-1	58448127	58566183	Lpar1	lysophosphatidic acid receptor 1 [Source:MGI Symbol;Acc:MGI:108429]	NM_172989, NM_010336	14745	0.00446539	2.43562
ENSMUSG00000044701	7	-1	133732524	133738455	Il27	interleukin 27 [Source:MGI Symbol;Acc:MGI:2384409]	NM_145636	246779	0.0085625	2.4128
ENSMUSG00000030162	6	-1	129435264	129457183	Olr1	oxidized low density lipoprotein (lectin-like) receptor 1 [Source:MGI Symbol;Acc:MGI:1261434]	NM_138648	108078	0.000607256	2.36348
ENSMUSG00000037580	14	-1	47773570	47809088	Gch1	GTP cyclohydrolase 1 [Source:MGI Symbol;Acc:MGI:95675]	NM_008102	14528	0.00286346	2.34847
ENSMUSG00000072620	11	1	82878614	82884180	Slfn2	schlafen 2 [Source:MGI Symbol;Acc:MGI:1313258]	NM_011408	20556	0.00270772	2.33296
ENSMUSG00000014599	3	-1	107543966	107563154	Csf1	colony stimulating factor 1 (macrophage) [Source:MGI Symbol;Acc:MGI:1339753]	NM_001113529	12977	0.000444358	2.32462
ENSMUSG00000023087	3	1	51028392	51055553	Ccrn4l	CCR4 carbon catabolite repression 4-like (S. cerevisiae) [Source:MGI Symbol;Acc:MGI:109382]	NM_009834	12457	0.00165929	2.28962
ENSMUSG00000026700	1	1	163325581	163348337	Tnfsf4	tumor necrosis factor (ligand) superfamily, member 4 [Source:MGI Symbol;Acc:MGI:104511]	NM_009452	22164	0.00425895	2.2754
ENSMUSG00000048216	6	-1	13784458	13789942	Gpr85	G protein-coupled receptor 85 [Source:MGI Symbol;Acc:MGI:1927851]	NM_145066	64450	0.00712384	2.2699
ENSMUSG00000030717	7	-1	133766763	133769190	Nupr1	nuclear protein 1 [Source:MGI Symbol;Acc:MGI:1891834]	NM_019738	56312	0.00914054	2.26615
ENSMUSG00000021997	14	-1	75484110	75530690	Lrrc63	leucine rich repeat containing 63 [Source:MGI Symbol;Acc:MGI:1918109]	NM_027581	70859	0.000626601	2.23611
ENSMUSG00000002983	7	-1	20191566	20214787	Relb	avian reticuloendotheliosis viral (v-rel) oncogene related B [Source:MGI Symbol;Acc:MGI:103289]	NM_009046	19698	0.00714513	2.22346
ENSMUSG00000017009	2	-1	164249747	164268686	Sdc4	syndecan 4 [Source:MGI Symbol;Acc:MGI:1349164]	NM_011521	20971	0.00374548	2.21634
ENSMUSG00000000555	15	-1	103174720	103197194	Itga5	integrin alpha 5 (fibronectin receptor alpha) [Source:MGI Symbol;Acc:MGI:96604]	NM_010577	16402	0.0088128	2.2007
ENSMUSG00000022876	16	-1	75883868	75909555	Samsn1	SAM domain, SH3 domain and nuclear localization signals, 1 [Source:MGI Symbol;Acc:MGI:1914992]		67742	0.00185837	2.16717
ENSMUSG00000026582	1	1	165978365	165987808	Sele	selectin, endothelial cell [Source:MGI Symbol;Acc:MGI:98278]	NM_011345	20339	0.00104286	2.12143
ENSMUSG00000018796	8	1	47556453	47601985	Acsl1	acyl-CoA synthetase long-chain family member 1 [Source:MGI Symbol;Acc:MGI:102797]		14081	0.00339628	2.11972
ENSMUSG00000052595	19	1	31943251	32023896	A1cf	APOBEC1 complementation factor [Source:MGI Symbol;Acc:MGI:1917115]	NM_001081074	69865	0.00217853	2.09524
ENSMUSG00000040451	19	-1	32197217	32463002	Sgms1	sphingomyelin synthase 1 [Source:MGI Symbol;Acc:MGI:2444110]	NM_001168526, NM_001168525, NM_144792	208449	0.00192823	2.07932
ENSMUSG00000022529	16	1	3744232	3750790	Zfp263	zinc finger protein 263 [Source:MGI Symbol;Acc:MGI:1921370]		74120	0.00663136	2.06974
ENSMUSG00000052485	13	-1	99456190	99464789	Tmem171	transmembrane protein 171 [Source:MGI Symbol;Acc:MGI:2685751]	NM_001025606	380863	0.007754	2.06288
ENSMUSG00000054855	15	-1	98499636	98507892	Rnd1	Rho family GTPase 1 [Source:MGI Symbol;Acc:MGI:2444878]	NM_172612	223881	0.00196865	2.06223
ENSMUSG00000002699	11	1	33946920	33992295	Lcp2	lymphocyte cytosolic protein 2 [Source:MGI Symbol;Acc:MGI:1321402]		16822	0.000712905	2.06006
ENSMUSG00000024778	19	1	34365149	34402260	Fas	Fas (TNF receptor superfamily member 6) [Source:MGI Symbol;Acc:MGI:95484]	NM_007987	14102	0.0032447	2.05876
ENSMUSG00000086184	7	1	35173684	35179798	Gm12764	predicted gene 12764 [Source:MGI Symbol;Acc:MGI:3649980]			0.0057078	2.05347
ENSMUSG00000023827	17	1	12312150	12412511	Agpat4	1-acylglycerol-3-phosphate O-acyltransferase 4 (lysophosphatidic acid acyltransferase, delta) [Source:MGI Symbol;Acc:MGI:1915512]	NM_026644	68262	0.00608307	2.03941
ENSMUSG00000027919	3	-1	92554070	92556260	Lce1g	late cornified envelope 1G [Source:MGI Symbol;Acc:MGI:1913445]	NM_025413	66195	0.00200307	2.02769
ENSMUSG00000021366	13	1	42147390	42280395	Hivep1	human immunodeficiency virus type I enhancer binding protein 1 [Source:MGI Symbol;Acc:MGI:96100]	NM_007772	110521	0.00715616	2.00358
ENSMUSG00000032369	9	1	92144895	92166813	Plscr1	phospholipid scramblase 1 [Source:MGI Symbol;Acc:MGI:893575]	NM_011636	22038	0.00406857	1.9993
ENSMUSG00000034343	1	1	93146888	93182317	Ube2f	ubiquitin-conjugating enzyme E2F (putative) [Source:MGI Symbol;Acc:MGI:1915171]	NM_026454	67921	0.00872352	1.98837
ENSMUSG00000046223	7	1	25247519	25260892	Plaur	plasminogen activator, urokinase receptor [Source:MGI Symbol;Acc:MGI:97612]	NM_011113	18793	0.00585467	1.98074
ENSMUSG00000030560	7	1	95426648	95439900	Ctsc	cathepsin C [Source:MGI Symbol;Acc:MGI:109553]		13032	0.00375038	1.97729
ENSMUSG00000024235	18	-1	4331325	4352951	Map3k8	mitogen-activated protein kinase kinase kinase 8 [Source:MGI Symbol;Acc:MGI:1346878]	NM_007746	26410	0.00436722	1.97229
ENSMUSG00000028300	4	-1	35159672	35173424	3110043O21Rik	RIKEN cDNA 3110043O21 gene [Source:MGI Symbol;Acc:MGI:1920455]		73205	0.00621305	1.94262
ENSMUSG00000031652	8	-1	89365038	89409157	N4bp1	NEDD4 binding protein 1 [Source:MGI Symbol;Acc:MGI:2136825]	NM_030563	80750	0.00452931	1.9281
ENSMUSG00000050395	4	-1	63388118	63406147	Tnfsf15	tumor necrosis factor (ligand) superfamily, member 15 [Source:MGI Symbol;Acc:MGI:2180140]	NM_177371	326623	0.00515462	1.91366
ENSMUSG00000030269	6	1	113187837	113231386	Mtmr14	myotubularin related protein 14 [Source:MGI Symbol;Acc:MGI:1916075]		97287	0.00743099	1.89385
ENSMUSG00000044350	14	-1	77432147	77436711	9030625A04Rik	RIKEN cDNA 9030625A04 gene [Source:MGI Symbol;Acc:MGI:2445077]		210808	0.0082099	1.88952
ENSMUSG00000016528	1	-1	132950281	132994144	Mapkapk2	MAP kinase-activated protein kinase 2 [Source:MGI Symbol;Acc:MGI:109298]	NM_008551	17164	0.00701934	1.87723
ENSMUSG00000025911	1	1	9538029	9568051	Adhfe1	alcohol dehydrogenase, iron containing, 1 [Source:MGI Symbol;Acc:MGI:1923437]	NM_175236	76187	0.00296149	1.8558
ENSMUSG00000038679	15	-1	50486307	50721587	Trps1	trichorhinophalangeal syndrome I (human) [Source:MGI Symbol;Acc:MGI:1927616]		83925	0.00664717	1.82992
ENSMUSG00000042349	1	-1	133170368	133173290	Ikbke	inhibitor of kappaB kinase epsilon [Source:MGI Symbol;Acc:MGI:1929612]		56489	0.00770128	1.8067
ENSMUSG00000032578	9	1	107199238	107204274	Cish	cytokine inducible SH2-containing protein [Source:MGI Symbol;Acc:MGI:103159]		12700	0.0066702	1.80359
ENSMUSG00000032841	2	-1	101556398	101637865	Prr5l	proline rich 5 like [Source:MGI Symbol;Acc:MGI:1919696]	NM_001110849, NM_001083810, NM_175181	72446, 100048398	0.00551583	1.80013
ENSMUSG00000003382	3	1	87329555	87343116	Etv3	ets variant gene 3 [Source:MGI Symbol;Acc:MGI:1350926]		27049	0.00475886	1.79394
ENSMUSG00000022534	16	-1	3707215	3718124	Mefv	Mediterranean fever [Source:MGI Symbol;Acc:MGI:1859396]	NM_019453, NM_001161791	54483	0.00298366	1.78056
ENSMUSG00000050737	2	-1	30744995	30758819	Ptges	prostaglandin E synthase [Source:MGI Symbol;Acc:MGI:1927593]		64292	0.00718307	1.77052
ENSMUSG00000015837	11	-1	50013669	50016456	Sqstm1	sequestosome 1 [Source:MGI Symbol;Acc:MGI:107931]		18412	0.00197936	1.75666
ENSMUSG00000033993	18	1	46358675	46359385	1700018A14Rik	RIKEN cDNA 1700018A14 gene [Source:MGI Symbol;Acc:MGI:1916641]	NM_001145259	69391, 100047191	0.00367812	1.7492
ENSMUSG00000030232	6	1	140572819	140625939	Aebp2	AE binding protein 2 [Source:MGI Symbol;Acc:MGI:1338038]	NM_009637	11569	0.00610839	1.70647
ENSMUSG00000042364	13	-1	114382393	114408753	Snx18	sorting nexin 18 [Source:MGI Symbol;Acc:MGI:2137642]		170625	0.00501298	1.7061
ENSMUSG00000028163	3	-1	135247619	135354510	Nfkb1	nuclear factor of kappa light polypeptide gene enhancer in B-cells 1, p105 [Source:MGI Symbol;Acc:MGI:97312]	NM_008689	18033	0.00721673	1.69572
ENSMUSG00000021930	14	-1	62150830	62175723	6330409N04Rik	RIKEN cDNA 6330409N04 gene [Source:MGI Symbol;Acc:MGI:1913924]	NM_025697	66674	0.0043182	1.68162
ENSMUSG00000024750	19	1	21346768	21356779	Zfand5	zinc finger, AN1-type domain 5 [Source:MGI Symbol;Acc:MGI:1278334]	NM_009551	22682, 100047896	0.00832035	1.64767
ENSMUSG00000024737	19	1	10917385	10933852	Slc15a3	solute carrier family 15, member 3 [Source:MGI Symbol;Acc:MGI:1929691]		65221	0.00870657	1.64053
ENSMUSG00000049809	11	-1	99458661	99459419	Krtap9-3	keratin associated protein 9-3 [Source:MGI Symbol;Acc:MGI:1922836]	NM_029351	75586	0.00837442	1.60718
ENSMUSG00000031770	8	1	96910395	96919258	Herpud1	homocysteine-inducible, endoplasmic reticulum stress-inducible, ubiquitin-like domain member 1 [Source:MGI Symbol;Acc:MGI:1927406]		64209	0.00875184	1.59922
ENSMUSG00000022848	16	-1	35694148	35769442	Dirc2	disrupted in renal carcinoma 2 (human) [Source:MGI Symbol;Acc:MGI:2387188]	NM_153550	224132	0.00993967	1.57312
ENSMUSG00000028517	4	1	104829952	104905369	Ppap2b	phosphatidic acid phosphatase type 2B [Source:MGI Symbol;Acc:MGI:1915166]	NM_080555	67916	0.00988936	1.56377
ENSMUSG00000068966	2	-1	33261628	33286844	Zbtb34	zinc finger and BTB domain containing 34 [Source:MGI Symbol;Acc:MGI:2685195]	NM_001085507	241311	0.00922032	-1.6496
ENSMUSG00000024986	19	1	37511229	37514464	Hhex	hematopoietically expressed homeobox [Source:MGI Symbol;Acc:MGI:96086]		15242	0.00430128	-1.74035
ENSMUSG00000025578	11	-1	118900367	118902145	Cbx8	chromobox homolog 8 (Drosophila Pc class) [Source:MGI Symbol;Acc:MGI:1353589]		30951	0.0067014	-1.76815
ENSMUSG00000045540	7	-1	110494496	110495443	Olfr600	olfactory receptor 600 [Source:MGI Symbol;Acc:MGI:3030434]	NM_147046	259048	0.00881984	-1.82271
ENSMUSG00000022788	16	-1	16483564	16527504	Fgd4	FYVE, RhoGEF and PH domain containing 4 [Source:MGI Symbol;Acc:MGI:2183747]		224014	0.00973777	-1.85635
ENSMUSG00000031431	X	-1	137074067	137077726	Tsc22d3	TSC22 domain family, member 3 [Source:MGI Symbol;Acc:MGI:1196284]	NM_010286	14605	0.00213937	-1.88822
ENSMUSG00000063193	11	-1	114784095	114795700	Cd300lb	CD300 antigen like family member B [Source:MGI Symbol;Acc:MGI:2685099]	NM_199221	217304	0.00241029	-1.89176
ENSMUSG00000062585	4	1	135467733	135476122	Cnr2	cannabinoid receptor 2 (macrophage) [Source:MGI Symbol;Acc:MGI:104650]	NM_009924	12802	0.0096435	-2.03434
ENSMUSG00000079671	1	-1	9590494	9621225	2610203C22Rik	RIKEN cDNA 2610203C22 gene [Source:MGI Symbol;Acc:MGI:1919731]		72481	0.000808992	-2.06377
ENSMUSG00000058807	11	-1	58315100	58316074	Olfr331	olfactory receptor 331 [Source:MGI Symbol;Acc:MGI:3030165]	NM_001011861	258179, 100502887	0.00698569	-2.07782
ENSMUSG00000078122	X	1	93435281	93438975	F630028O10Rik	RIKEN cDNA F630028O10 gene [Source:MGI Symbol;Acc:MGI:3641813]		100038363	0.00878698	-2.37536
ENSMUSG00000026360	1	-1	145849013	145851162	Rgs2	regulator of G-protein signaling 2 [Source:MGI Symbol;Acc:MGI:1098271]		19735	0.00844668	-2.46636
ENSMUSG00000074194	8	-1	87633546	87643536	Zfp791	zinc finger protein 791 [Source:MGI Symbol;Acc:MGI:3648473]	NM_001037745	244556	9.74595e-05	-3.08234
