# Supplementary material for: Epigenome-Guided Analysis of the Transcriptome of Plaque Macrophages during Atherosclerosis Regression Reveals Activation of the Wnt Signaling Pathway
Source: PLoS Genet. 2014 Dec 4;10(12):e1004828. doi: 10.1371/journal.pgen.1004828 (PMC4256277; doi:10.1371/journal.pgen.1004828)
Supplement: Table S4 — Gene functional enrichment analysis results for genes that are differentially expressed in plaque CD68+ cells in Mttp-inactivated vs. vehicle-treated Reversa mice. Columns are: (A) Type of gene function annotation; (B) Gene function term; (C) Count of genes with this term; (D) Percent of genes with this term; (E) P value for enrichment (Fisher's Exact Test); (F) Ensembl Gene IDs for genes with this term. (XLSX) [file pgen.1004828.s012.xlsx]

## Sheet: Sheet1
UPREGULATED GENES:
Category	Term	Count	%	PValue	Genes
GOTERM_CC_FAT	GO:0009898~internal side of plasma membrane	7	7.69231	0.00278713	ENSMUSG00000028991, ENSMUSG00000025730, ENSMUSG00000025142, ENSMUSG00000020886, ENSMUSG00000024772, ENSMUSG00000034216, ENSMUSG00000022439
GOTERM_MF_FAT	GO:0008092~cytoskeletal protein binding	7	7.69231	0.0169462	ENSMUSG00000041842, ENSMUSG00000027993, ENSMUSG00000030761, ENSMUSG00000025372, ENSMUSG00000068744, ENSMUSG00000034216, ENSMUSG00000022439
GOTERM_CC_FAT	GO:0005783~endoplasmic reticulum	10	10.989	0.018816	ENSMUSG00000028991, ENSMUSG00000074817, ENSMUSG00000030082, ENSMUSG00000001576, ENSMUSG00000032754, ENSMUSG00000059555, ENSMUSG00000034659, ENSMUSG00000026856, ENSMUSG00000042289, ENSMUSG00000033684
GOTERM_CC_FAT	GO:0005769~early endosome	3	3.2967	0.0316116	ENSMUSG00000024772, ENSMUSG00000034216, ENSMUSG00000002059
GOTERM_BP_FAT	GO:0016192~vesicle-mediated transport	7	7.69231	0.0361526	ENSMUSG00000019124, ENSMUSG00000001576, ENSMUSG00000030761, ENSMUSG00000020886, ENSMUSG00000024772, ENSMUSG00000027646, ENSMUSG00000002059
UP_SEQ_FEATURE	domain:Rho-GAP	3	3.2967	0.038036	ENSMUSG00000036246, ENSMUSG00000063506, ENSMUSG00000031216
DOWNREGULATED GENES:
Category	Term	Count	%	PValue	Genes
GOTERM_CC_FAT	GO:0005739~mitochondrion	23	19.4915	1.48724e-05	ENSMUSG00000021731, ENSMUSG00000028247, ENSMUSG00000003923, ENSMUSG00000071253, ENSMUSG00000028607, ENSMUSG00000027367, ENSMUSG00000025911, ENSMUSG00000036199, ENSMUSG00000025140, ENSMUSG00000041426, ENSMUSG00000044221, ENSMUSG00000042198, ENSMUSG00000029499, ENSMUSG00000020459, ENSMUSG00000060636, ENSMUSG00000025465, ENSMUSG00000056899, ENSMUSG00000028710, ENSMUSG00000032051, ENSMUSG00000002846,…
UP_SEQ_FEATURE	transit peptide:Mitochondrion	12	10.5769	0.00032976	ENSMUSG00000020459, ENSMUSG00000028247, ENSMUSG00000003923, ENSMUSG00000025465, ENSMUSG00000028710, ENSMUSG00000028607, ENSMUSG00000027367, ENSMUSG00000025911, ENSMUSG00000032051, ENSMUSG00000021519, ENSMUSG00000024038, ENSMUSG00000041426
GOTERM_BP_FAT	GO:0022900~electron transport chain	5	4.23729	0.00339163	ENSMUSG00000016756, ENSMUSG00000036199, ENSMUSG00000032051, ENSMUSG00000024038, ENSMUSG00000034723
GOTERM_CC_FAT	GO:0005769~early endosome	3	2.54237	0.0471875	ENSMUSG00000026832, ENSMUSG00000048497, ENSMUSG00000030452
