# Supplementary material for: Epigenome-Guided Analysis of the Transcriptome of Plaque Macrophages during Atherosclerosis Regression Reveals Activation of the Wnt Signaling Pathway
Source: PLoS Genet. 2014 Dec 4;10(12):e1004828. doi: 10.1371/journal.pgen.1004828 (PMC4256277; doi:10.1371/journal.pgen.1004828)
Supplement: Table S5 — Studies from the literature that were used in the meta-analysis of gene expression changes during foam cell formation and atherosclerosis. Columns are (A) Authors; (B) Journal; (C) Bibliographic reference; (D) Organism; (E) Cell/tissue type; (F) treatment, and (G) study type. (XLSX) [file pgen.1004828.s013.xlsx]

## Sheet: Sheet1
Author list	Journal	Bibliographic reference	Organism	Cell/tissue type	Treatment	Study type
Andersson T, Boräng S, Larsson M, Wirta V, Wennborg A, Lundeberg J, Odeberg J	Pathobiology	2001;69(6):304-14	human	THP-1 (PMA-treated)	oxLDL	transcriptomic
Cho HJ, Shashkin P, Gleissner CA, Dunson D, Jain N, Lee JK, Miller Y, Ley K	Physiol Genomics	2007 Apr 24;29(2):149-60	human	PBMC	modified LDLs	transcriptomic
Conway JP, Kinter M	Mol Cell Proteomics	2005 Oct;4(10):1522-40	mouse	J774A.1	oxLDL	proteomic
Fach EM, Garulacan LA, Gao J, Xiao Q, Storm SM, Dubaquie YP, Hefta SA, Opiteck GJ	Mol Cell Proteomics	2004 Dec;3(12):1200-10	human	THP-1 (PMA-treated)	oxLDL	proteomic
Groeneweg M, Vergouwe MN, Scheffer PG, Vermue HP, Sollewijn Gelpke MD, Sijbers AM, Leitinger N, Hofker MH, de Winther MP	Biochim Biophys Acta	2008 Jun-Jul;1781(6-7):336-43	mouse	BMDM	oxPAPC	transcriptomic
Hägg DA, Jernås M, Wiklund O, Thelle DS, Fagerberg B, Eriksson P, Hamsten A, Olsson B, Carlsson B, Carlsson LM, Svensson PA	Int J Mol Med	2008 Jun;21(6):697-704	human	PBMC	oxLDL	transcriptomic
Hirose K, Iwabuchi K, Shimada K, Kiyanagi T, Iwahara C, Nakayama H, Daida H	Lipids Health Dis	2011 Jan 4;10:1	human	PBMC	oxLDL + polarization	transcriptomic
Kang JH, Ryu HS, Kim HT, Lee SJ, Choi UK, Park YB, Huh TL, Choi MS, Kang TC, Choi SY, Kwon OS	Biochim Biophys Acta	2009 Mar;1794(3):446-58	human	THP-1 (PMA-treated)	oxLDL	proteomic
King JY, Ferrara R, Tabibiazar R, Spin JM, Chen MM, Kuchinsky A, Vailaya A, Kincaid R, Tsalenko A, Deng DX, Connolly A, Zhang P, Yang E, Watt C, Yakhini Z, Ben-Dor A, Adler A, Bruhn L, Tsao P, Quertermous T, Ashley EA	Physiol Genomics	2005 Sep 21;23(1):103-18	human	coronary artery segments	n/a	transcriptomic
Seo D, Wang T, Dressman H, Herderick EE, Iversen ES, Dong C, Vata K, Milano CA, Rigat F, Pittman J, Nevins JR, West M, Goldschmidt-Clermont PJ	Arterioscler Thromb Vasc Biol	2004 Oct;24(10):1922-7	human	aortas	n/a	transcriptomic
Skogsberg J, Lundström J, Kovacs A, Nilsson R, Noori P, Maleki S, Köhler M, Hamsten A, Tegnér J, Björkegren J	PLoS Genet	2008 Mar 14;4(3):e1000036	mouse	aortas and THP-1	oxLDL	transcriptomic
Smith JD, Peng DQ, Dansky HM, Settle M, Baglione J, Le Goff W, Chakrabarti E, Xu Y, Peng X	Mamm Genome	2006 Mar;17(3):220-9	mouse	BMDM	n/a	transcriptomic
Tabibiazar R, Wagner RA, Deng A, Tsao PS, Quertermous T	Physiol Genomics	2006 Apr 13;25(2):194-202	mouse	serum	n/a	proteomic
Tabibiazar R, Wagner RA, Ashley EA, King JY, Ferrara R, Spin JM, Sanan DA, Narasimhan B, Tibshirani R, Tsao PS, Efron B, Quertermous T	Physiol Genomics	2005 Jul 14;22(2):213-26	mouse and human	coronary and aorta	n/a	transcriptomic
Yu YL, Yang PY, Fan HZ, Huang ZY, Rui YC, Yang PY	Acta Pharmacol Sin	2003 Sep;24(9):873-7	human	U937	oxLDL	proteomic
