# Supplementary material for: Epigenome-Guided Analysis of the Transcriptome of Plaque Macrophages during Atherosclerosis Regression Reveals Activation of the Wnt Signaling Pathway
Source: PLoS Genet. 2014 Dec 4;10(12):e1004828. doi: 10.1371/journal.pgen.1004828 (PMC4256277; doi:10.1371/journal.pgen.1004828)
Supplement: Table S6 — Numbers of risk SNPs for atherosclerosis or CAD that coincide with monocyte expression QTLs and with regression-associated monocyte expression QTLs. (see Figure 2C and Methods). Columns are as follows: (A) Row labels; (B) Starting total SNP counts; (C) Number of SNPs after expanding to proxy SNPs within an LD block; (D) Number that overlap with known risk SNPs for atherosclerosis or CAD; (E) Frequency of atherosclerosis/CAD SNPs within each row's LD-expanded SNP set; (F) P value for enrichment of atherosclerosis/CAD SNPs (Fisher's Exact Test); (G) Odds ratio from Fisher's Exact Test. (XLSX) [file pgen.1004828.s014.xlsx]

## Sheet: Sheet1
	Total	LD-expanded	Overlap with athero/CAD SNPs	Frequency of athero/CAD SNPs	P value (monocyte background set)	Odds ratio (monocyte background set)
All validated SNPs	44278189		761	1.71868e-05
Monocyte eSNPs	157668	363283	134	0.000368858
Reversa eSNPs	2380	6214	6	0.000965562	0.02659	2.74
Transplant eSNPs	5024	13248	11	0.000830314	0.01025	2.36
