# Supplementary material for: Epigenome-Guided Analysis of the Transcriptome of Plaque Macrophages during Atherosclerosis Regression Reveals Activation of the Wnt Signaling Pathway
Source: PLoS Genet. 2014 Dec 4;10(12):e1004828. doi: 10.1371/journal.pgen.1004828 (PMC4256277; doi:10.1371/journal.pgen.1004828)
Supplement: Table S8 — Sources of epigenomic and transcription factor binding site ChIP-seq data used for features and training (respectively) for the computational model for mapping cis-regulatory regions Columns are as follows: (A) Transcriptional regulator or chromatin mark; (B) Proposed function; (C) Source; (D) Accession number of the ChIP-seq data set (where applicable). (XLSX) [file pgen.1004828.s016.xlsx]

## Sheet: TFsUnique.txt
Macrophage transcription factor datasets used for training the classifier:
Factor	Proposed function	Source	Accession
ATF3	repressor/activator	NCBI GEO	GSE54414
BCL6	repressor	NCBI GEO	GSM419049
CEBPa	activator	NCBI GEO	GSM537984
CEBPb	activator	NCBI GEO	GSM537985
CEBPd	activator	NCBI GEO	GSE14812
CTCF	repressor/insulator	www.encodedcc.org	ENCSR000CFJ
FOXO3a	repressor	NCBI GEO	GSM884978
LXRb	activator/co-repressor	NCBI GEO	GSM538015
NCoR	co-repressor	NCBI GEO	GSM665926
NFkB/p50	repressor/activator	NCBI GEO	GSE54414
NFkB/p65	activator	NCBI GEO	GSM611113
PPARg	activator/co-repressor	NCBI GEO	GSM532739
PU.1	activator	NCBI GEO	GSM538017
SMRT	co-repressor	NCBI GEO	GSM665925
SRF	activator	Sullivan et al., Mol Cell Biol, 2011, v34, pp861	dx.doi.org/doi: 10.1128/MCB.00836-10
STAT1	activator	NCBI GEO	GSM838681
STAT3	activator	NCBI GEO	GSM782664
p300	co-activator	NCBI GEO	GSM487448
Macrophage chromatin datasets used as predictive features in the classifier:
Pol II	RNA polymerase	NCBI GEO	GSM419052
H3K4me1	enhancers	NCBI GEO	GSM487452
H3K9ac	decondensed chromatin	NCBI GEO	GSM532743
DNase 1 HS	open chromatin	NCBI GEO	GSM652857
H3K4me3	promoters	NCBI GEO	GSE30972
H3K4me3	promoters	NCBI GEO	GSE32377
FAIRE	nucleosome-depleted regions (mapped to mouse using LiftOver)	www.encodedcc.org	ENCSR000DCM
H3K4me1	enhancers	NCBI GEO	GSM537986
H3K4me3	promoters	NCBI GEO	GSM537987
H3K9ac	decondensed chromatin	NCBI GEO	GSM532743
H3K27me3	silent chromatin	de Santa et al., EMBO J., 2009, v28, pp 3277.	dx.doi.org/10.1038/emboj.2009.271
H3K27ac	decondensed chromatin	www.encodedcc.org	ENCSR000CFD
H3K4me1	enhancers	www.encodedcc.org	ENCSR000CFE
H3K4me3	promoters	www.encodedcc.org	ENCSR000CFF
Pol II	RNA polymerase	www.encodedcc.org	ENCSR000CFK
H4ac	decondensed chromatin	www.systemsimmunology.org	20090507_1873_A_BMM_NoStim_0000_AcH4_RAW.bed
H3K27me3	silent chromatin	www.systemsimmunology.org	20090709_1866_A_BMM_NoStim_0000_meH3K27_RAW.bed
