# Supplementary material for: Epigenome-Guided Analysis of the Transcriptome of Plaque Macrophages during Atherosclerosis Regression Reveals Activation of the Wnt Signaling Pathway
Source: PLoS Genet. 2014 Dec 4;10(12):e1004828. doi: 10.1371/journal.pgen.1004828 (PMC4256277; doi:10.1371/journal.pgen.1004828)
Supplement: Table S9 — Statistically overrepresented motifs within up- or down-regulated genes in the Reversa model. Results for the sets of upregulated and downregulated genes are presented in separate blocks of rows, each labeled “for upregulated genes” and “for downregulated genes” respectively. The results of a motif scan of the upregulated genes using TCF/LEF family motifs from TRANSFAC 2013 are reported in a third block of rows, marked “TCF/LEF Scan of upregulated genes with TRANSFAC 2013”. Columns are as follows: (A) Motif ID; (B) Motif description (note: “HS” indicates a half-site for a bipartite binding site sequence); (C) Consensus sequence pattern; (D) Binding site match frequency enrichment ratio in the differentially expressed gene set vs. the frequency expected by chance among macrophage-expressed genes; (E) P value for the binomial test on the frequency of matches; binding site frequency enrichment ratio in differentially expressed genes in the transplant regression model. (XLSX) [file pgen.1004828.s017.xlsx]

## Sheet: Sheet1
FOR UPREGULATED GENES:
Motif ID	Label	Consensus sequence pattern	Enrichment ratio in Reversa model	Enrichment P value in Reversa model	Enrichment ratio in transplant regression model	Database source
V$LRH1_Q5	LRH-1	nnnaCCTTG[ac]An	1.87671	0.000162	1.83191	TRANSFAC 2010
JASPAR_Stat3	STAT3	TTCCnGGAA[ga]	1.87159	0.000172
V$AML1_Q6	AML1	TGTGGT	1.84644	0.000225		TRANSFAC 2010
V$HNF4_DR1_Q3	NR DR1	TGn[ca]CTTTGnCCn	1.83093	0.000312	2.21842	TRANSFAC 2010
V$SOX_01	SOX	CTtTGnn	1.81233	0.000324	2.32992	TRANSFAC 2010
JASPAR_AP1	AP1	TGA[ca]TCA	1.78699	0.000495	1.86615	JASPAR 2010
V$DBX1_01	DBX1	n[at]nnnaATTAnnannnn	1.78029	0.000617	2.00638	TRANSFAC 2010
V$SPIB_01	PU.1	nnAA[at]nnGGAAGTnnnn	1.73939	0.001077		TRANSFAC 2010
V$PARP_Q3	PARP	naaGAAanan	1.71133	0.001422	1.90359	TRANSFAC 2010
V$TCF4_Q5	TCF/LEF	nCTTTGAn	1.689	0.002016	1.86536	TRANSFAC 2010
V$ELF1_Q5	ETS	AGGAAG	1.68417	0.001861	1.95836	TRANSFAC 2010
V$MEIS1_01	MEIS1	n[ac]nTGACAGnnn	1.64784	0.003372		TRANSFAC 2010
V$IRF_Q6_01	ISRE	[ga]nAAnnGAAAn	1.60207	0.00575		TRANSFAC 2010
V$BLIMP1_Q6	PRDM1	nG[ga]nAG[gt]GAAAn[gt]n	1.5977	0.005981		TRANSFAC 2010
V$GLI3_01	GLI3	[cg]TGGGTGGnCn	1.55205	0.00992		TRANSFAC 2010
FOR DOWNREGULATED GENES:
Motif ID	Label	Consensus sequence pattern	Enrichment ratio in Reversa model	Enrichment P value in Reversa model	Enrichment ratio in transplant regression model
V$PITX2_Q2	PITX2	nnTAATCCCan	2.48354	0	2.05511	TRANSFAC 2010
V$CEBP_01	CEBP	nnnnTGn[ta]nAnnn	2.22054	1e-06		TRANSFAC 2010
V$HNF4_Q6_02	NR HS	AG[tg]nCA	2.18532	1e-06	1.8141	TRANSFAC 2010
V$PAX_Q6	PAX	CTGGAACTnAC	2.09575	8e-06	2.52486	TRANSFAC 2010
V$NRF2_01	NRF2	ACCGGAAGnn	1.96353	6.4e-05		TRANSFAC 2010
V$ZBED6_01	ZBED6	n[ag][ga]GCTCGCnnn	1.85759	0.00028	1.40922	TRANSFAC 2010
JASPAR_GABPA	GABP	CCGGAAG[tc]gnn	1.76713	0.000946		JASPAR 2010
V$IRF1_Q6	IRF1 (HS)	TTCAnTT	1.74338	0.001191		TRANSFAC 2010
V$GAF_Q6	GAF	CnnATTCC[ct]n[tg]	1.67161	0.003055		TRANSFAC 2010
V$TEL2_Q6	TEL2	nTACTTCCTG	1.65806	0.003458	2.05511	TRANSFAC 2010
V$SMAD_Q6_01	SMAD	nnnnCAGACnn	1.65359	0.003602	1.45211	TRANSFAC 2010
V$LBP1_Q6	LBP1	CnGCTG[cg]	1.62829	0.005082		TRANSFAC 2010
V$NRF2_Q4	NRF2	nTGCTGAGTCAnn	1.5804	0.008585		TRANSFAC 2010
JASPAR_Gfi	GFI	nnAATCnnnn	1.56755	0.009576		JASPAR 2010
TCF/LEF Scan of upregulated genes with TRANSFAC 2013:
Motif			Enrichment ratio in Reversa model	Enrichment P value in Reversa model		Database source
V$TCF1_Q5			2.13386	3e-06		TRANSFAC 2013
V$LEF1_Q5			2.0772	6e-06		TRANSFAC 2013
V$LEF1_Q5_01			2.07208	5e-06		TRANSFAC 2013
V$LEF1_Q2_01			2.01403	2e-05		TRANSFAC 2010
V$TCF3_Q6			1.89983	7.4e-05		TRANSFAC 2013
V$LEF1_Q2			1.81233	0.000324		TRANSFAC 2010
V$TCF4_Q5			1.689	0.002016		TRANSFAC 2010
V$LEF1_06			1.53947	0.011065		TRANSFAC 2013
V$TCF4_05			1.51052	0.015491		TRANSFAC 2013
