# Supplementary material for: Epigenome-Guided Analysis of the Transcriptome of Plaque Macrophages during Atherosclerosis Regression Reveals Activation of the Wnt Signaling Pathway
Source: PLoS Genet. 2014 Dec 4;10(12):e1004828. doi: 10.1371/journal.pgen.1004828 (PMC4256277; doi:10.1371/journal.pgen.1004828)
Supplement: Table S10 — Numbers of genes with transcription factor binding site sequence matches of the indicated types, within their promoter regions. Results for the sets of upregulated and downregulated genes are presented in separate sections labeled “for upregulated genes” and “for downregulated genes” respectively. Columns are: (A) motif identifier; (B) motif description; (C) number of genes possessing a match for the motif within their promoter regions; (D) fraction of genes; (E) number of cytoskeleton-related genes (based on GO annotation) possessing a match for the motif within their promoter regions. (XLSX) [file pgen.1004828.s018.xlsx]

## Sheet: Sheet1
For upregulated genes
Motif identifier	Motif description	Number genes	Fraction of genes	Number of cytoskel genes
V$SOX_01	SOX	31	0.333333	3
JASPAR_AP1	AP1	30	0.322581	3
V$TCF4_Q5	TCF/LEF	29	0.311828	5
V$HNF4_DR1_Q3	NR DR1	29	0.311828	3
V$PARP_Q3	PARP	28	0.301075	5
V$LRH1_Q5	LRH-1	28	0.301075	5
V$ELF1_Q5	ETS	27	0.290323	2
V$DBX1_01	DBX1	13	0.139785	2
For downregulated genes
Motif identifier	Motif description	Number genes	Fraction of genes
V$PITX2_Q2	PITX2	44	0.366667
V$PAX_Q6	PAX	36	0.3
V$HNF4_Q6_02	NR HS	33	0.275
V$SMAD_Q6_01	SMAD	31	0.258333
V$ZBED6_01	ZBED6	29	0.241667
V$TEL2_Q6	TEL2	24	0.2
