# Supplementary material for: Epigenome-Guided Analysis of the Transcriptome of Plaque Macrophages during Atherosclerosis Regression Reveals Activation of the Wnt Signaling Pathway
Source: PLoS Genet. 2014 Dec 4;10(12):e1004828. doi: 10.1371/journal.pgen.1004828 (PMC4256277; doi:10.1371/journal.pgen.1004828)
Supplement: Table S11 — Results of microRNA target sequence enrichment analysis for sets of genes that are differentially expressed in plaque CD68+ cells from Mttp-inactivated vs. vehicle-treated Reversa mice. Columns are as follows: (A) MicroRNA name; (B) Total number of target sequences among all mouse genes; (C) Expected number of target sequences for the indicated gene set (upregulated or downregulated genes); (D) Observed number of target sequences for the indicated gene set; (E) P value from the hypergeometric test; (F) ratio of observed to expected count. (XLSX) [file pgen.1004828.s019.xlsx]

## Sheet: Up (raw)
total	expectation	observation	hypergeometric
hsa-mir-645	449	2	11	3.92944e-05
mmu-mir-326	523	3	9	0.00252214
mmu-mir-188-3p	651	4	10	0.00331926
mmu-mir-423-3p	561	3	9	0.00401084
mmu-mir-433	795	4	11	0.00460123
mmu-mir-425	960	5	12	0.00687891
hsa-mir-614	508	3	8	0.00736584
hsa-mir-632	515	3	8	0.00796968
mmu-mir-298	521	3	8	0.00851639
hsa-mir-637	558	3	8	0.0125336
mmu-mir-689	559	3	8	0.0126587
mmu-mir-96	576	3	8	0.014929
mmu-mir-339-5p	586	3	8	0.016396
hsa-mir-886-5p	590	3	8	0.0170112
hsa-mir-609	514	3	7	0.0245374
mmu-mir-378	887	5	10	0.0255608
mmu-mir-615-5p	641	4	8	0.0263861
mmu-mir-29b	1161	6	12	0.0272525
mmu-mir-540-3p	654	4	8	0.0292619
hsa-mir-512-3p	546	3	7	0.0325883
mmu-mir-676	813	5	9	0.0370178
mmu-mir-331-3p	562	3	7	0.0372123
mmu-mir-665	568	3	7	0.0390531
hsa-mir-657	571	3	7	0.0399957
mmu-mir-455	970	5	10	0.0431543
mmu-mir-719	460	3	6	0.0433472
hsa-mir-921	462	3	6	0.0441123
mmu-mir-28	847	5	9	0.0460312
hsa-mir-769-3p	591	3	7	0.0466627
mmu-mir-720	470	3	6	0.0472574
mmu-mir-181a-2	471	3	6	0.0476601
hsa-mir-639	476	3	6	0.0497059
mmu-mir-324-5p	602	3	7	0.0506181
mmu-mir-133b	603	3	7	0.050988
hsa-mir-650	481	3	6	0.0518055
hsa-mir-372	481	3	6	0.0518055
mmu-mir-27a	1003	6	10	0.0520381
gga-mir-456	488	3	6	0.0548355
mmu-mir-323-5p	615	3	7	0.0555612
mmu-mir-214	1018	6	10	0.0564562
mmu-mir-449c	618	3	7	0.0567435
mmu-mir-200a	1031	6	10	0.0604819
mmu-mir-196b	628	3	7	0.0607983
hsa-mir-647	511	3	6	0.0655402
mmu-mir-362-5p	516	3	6	0.0680199
mmu-mir-200b	1055	6	10	0.0684019
mmu-mir-434-5p	518	3	6	0.069027
mmu-mir-124	1058	6	10	0.0694368
mmu-mir-504	520	3	6	0.0700428
mmu-mir-200c	1066	6	10	0.0722459
mmu-mir-328	526	3	6	0.0731425
mmu-mir-125a-3p	660	4	7	0.0749557
mmu-mir-681	532	3	6	0.0763206
mmu-mir-598	536	3	6	0.0784828
mmu-mir-668	537	3	6	0.0790287
mmu-mir-146b	944	5	9	0.0794825
mmu-mir-542-5p	541	3	6	0.0812342
mmu-mir-451	541	3	6	0.0812342
mmu-mir-133a	951	5	9	0.0823579
hsa-mir-633	419	2	5	0.0845246
mmu-mir-680	547	3	6	0.0846072
rno-mir-336	556	3	6	0.0898118
mmu-mir-9	972	5	9	0.0913628
mmu-mir-194	559	3	6	0.0915851
mmu-mir-193b	560	3	6	0.0921805
mmu-mir-105	562	3	6	0.0933776
mmu-mir-423-5p	565	3	6	0.0951893
mmu-mir-449b	572	3	6	0.0994902
mmu-mir-494	443	2	5	0.1011
mmu-mir-27b	999	6	9	0.103774
mmu-mir-24	579	3	6	0.103894
mmu-mir-294	860	5	8	0.105986
mmu-mir-15b	1011	6	9	0.10959
mmu-let-7f	1159	6	10	0.110215
mmu-mir-708	868	5	8	0.110217
mmu-mir-484	589	3	6	0.110361
mmu-mir-339-3p	589	3	6	0.110361
mmu-let-7a	1162	6	10	0.111603
mmu-mir-615-3p	592	3	6	0.112341
hsa-mir-520e	732	4	7	0.113393
mmu-mir-34c	1028	6	9	0.11814
mmu-mir-199a-3p	603	3	6	0.119758
mmu-mir-291a-5p	604	3	6	0.120444
hsa-mir-641	473	3	5	0.123939
mmu-mir-323-3p	610	3	6	0.124604
hsa-mir-571	474	3	5	0.124739
mmu-mir-718	475	3	5	0.125542
mmu-mir-338-3p	612	3	6	0.126006
mmu-mir-208	476	3	5	0.126347
mmu-mir-883b-5p	618	3	6	0.130259
mmu-mir-29a	1202	7	10	0.131069
hsa-mir-663	620	3	6	0.131692
mmu-mir-206	484	3	5	0.132874
mmu-mir-672	486	3	5	0.13453
mmu-mir-1	489	3	5	0.13703
mmu-mir-218	495	3	5	0.142094
hsa-mir-566	501	3	5	0.14724
hsa-mir-937	503	3	5	0.148973
mmu-mir-710	504	3	5	0.149843
mmu-mir-700	508	3	5	0.153344
mmu-mir-122	512	3	5	0.15688
hsa-mir-521	515	3	5	0.159555
mmu-mir-205	516	3	5	0.16045
mmu-mir-296-3p	659	4	6	0.161129
hsa-mir-507	519	3	5	0.16315
mmu-mir-760	521	3	5	0.16496
mmu-mir-666-5p	664	4	6	0.165099
mmu-mir-683	524	3	5	0.16769
mmu-mir-685	526	3	5	0.16952
rno-mir-347	526	3	5	0.16952
hsa-mir-939	528	3	5	0.171358
hsa-mir-553	529	3	5	0.172281
hsa-mir-95	534	3	5	0.17692
hsa-mir-658	534	3	5	0.17692
hsa-mir-662	536	3	5	0.17879
hsa-mir-373	537	3	5	0.179728
mmu-mir-495	538	3	5	0.180667
hsa-mir-502-5p	543	3	5	0.185393
mmu-mir-744	996	6	8	0.189904
mmu-mir-761	548	3	5	0.190164
hsa-mir-554	548	3	5	0.190164
hsa-mir-885-3p	696	4	6	0.191477
mmu-mir-34a	696	4	6	0.191477
hsa-mir-557	551	3	5	0.193049
hsa-mir-766	558	3	5	0.19984
hsa-mir-520a-5p	706	4	6	0.200044
mmu-mir-490	561	3	5	0.202776
mmu-mir-151-5p	568	3	5	0.209684
hsa-mir-605	572	3	5	0.213667
hsa-mir-516a-3p	573	3	5	0.214667
mmu-mir-370	579	3	5	0.220696
mmu-mir-218-1	436	2	4	0.225058
mmu-mir-365	584	3	5	0.225762
hsa-mir-198	588	3	5	0.229839
mmu-let-7g	1210	7	9	0.230715
mmu-mir-302d	590	3	5	0.231887
mmu-mir-449a	591	3	5	0.232912
hsa-mir-520f	748	4	6	0.237506
mmu-let-7b	1224	7	9	0.240752
mmu-mir-465a-3p	599	3	5	0.241165
hsa-mir-525-5p	601	3	5	0.243241
mmu-mir-362-3p	604	3	5	0.246365
mmu-mir-31	914	5	7	0.246585
mmu-mir-24-2	459	3	4	0.252698
hsa-mir-767-3p	611	3	5	0.253695
mmu-mir-686	460	3	4	0.253917
mmu-mir-34b-5p	614	3	5	0.256854
mmu-mir-346	467	3	4	0.262483
mmu-mir-291a-3p	623	3	5	0.266389
mmu-let-7e	623	3	5	0.266389
hsa-mir-526b	474	3	4	0.271106
mmu-mir-125b-3p	628	3	5	0.271722
mmu-mir-296-5p	628	3	5	0.271722
mmu-mir-291b-5p	633	4	5	0.27708
mmu-mir-21	951	5	7	0.278452
hsa-mir-581	481	3	4	0.279781
hsa-mir-938	482	3	4	0.281024
mmu-mir-532-3p	638	4	5	0.28246
mmu-mir-127	796	4	6	0.282743
hsa-mir-549	484	3	4	0.283513
mmu-mir-208b	485	3	4	0.284759
hsa-mir-576-3p	485	3	4	0.284759
hsa-mir-583	486	3	4	0.286006
mmu-mir-106a	642	4	5	0.286779
mmu-mir-687	489	3	4	0.289751
mmu-mir-499	489	3	4	0.289751
mmu-mir-532-5p	494	3	4	0.296009
mmu-mir-883a-3p	652	4	5	0.297634
hsa-mir-941	497	3	4	0.299773
mmu-mir-193	976	5	7	0.300581
hsa-mir-621	498	3	4	0.301029
mmu-mir-330	978	5	7	0.302369
mmu-mir-690	504	3	4	0.308578
hsa-mir-514	505	3	4	0.309839
hsa-mir-522	508	3	4	0.313623
mmu-mir-29c	1159	6	8	0.317103
hsa-mir-520a-3p	670	4	5	0.317347
hsa-mir-623	512	3	4	0.318676
mmu-mir-299	835	5	6	0.320872
hsa-mir-627	514	3	4	0.321206
hsa-mir-523	515	3	4	0.322471
mmu-mir-197	517	3	4	0.325003
hsa-mir-563	517	3	4	0.325003
hsa-mir-603	518	3	4	0.32627
mmu-mir-132	679	4	5	0.327272
mmu-let-7c	679	4	5	0.327272
hsa-mir-936	519	3	4	0.327537
mmu-mir-337-3p	521	3	4	0.330072
mmu-mir-155	522	3	4	0.33134
mmu-mir-181a-1	523	3	4	0.332608
mmu-mir-770-3p	524	3	4	0.333877
mmu-mir-302c	1014	6	7	0.334919
mmu-mir-145	850	5	6	0.335765
bta-mir-545	526	3	4	0.336415
mmu-mir-582-3p	526	3	4	0.336415
mmu-mir-106b	1017	6	7	0.337659
hsa-mir-596	528	3	4	0.338954
mmu-mir-678	528	3	4	0.338954
mmu-mir-688	529	3	4	0.340224
mmu-mir-217	529	3	4	0.340224
mmu-mir-101a	1023	6	7	0.343148
mmu-mir-212	694	4	5	0.343889
hsa-mir-517c	532	3	4	0.344034
hsa-mir-920	533	3	4	0.345305
hsa-mir-588	534	3	4	0.346576
mmu-mir-143	534	3	4	0.346576
hsa-mir-649	538	3	4	0.351661
hsa-mir-518e	701	4	5	0.351669
hsa-mir-518d-3p	704	4	5	0.355007
mmu-mir-874	542	3	4	0.356747
hsa-mir-518c	707	4	5	0.358346
hsa-mir-519c-3p	707	4	5	0.358346
hsa-mir-520b	710	4	5	0.361688
mmu-mir-33	879	5	6	0.364788
mmu-mir-712	881	5	6	0.366798
mmu-mir-709	717	4	5	0.369489
mmu-mir-431	887	5	6	0.37283
hsa-mir-518f	721	4	5	0.373949
mmu-mir-699	556	3	4	0.374547
mmu-mir-488	889	5	6	0.374843
hsa-mir-631	558	3	4	0.377088
mmu-mir-184	558	3	4	0.377088
mmu-mir-483	899	5	6	0.384909
hsa-mir-656	400	2	3	0.385401
mmu-mir-721	565	3	4	0.385977
hsa-mir-624	565	3	4	0.385977
mmu-mir-667	565	3	4	0.385977
hsa-mir-891a	565	3	4	0.385977
hsa-mir-520d-3p	732	4	5	0.386215
mmu-mir-146a	568	3	4	0.389783
mmu-mir-540-5p	569	3	4	0.391051
gga-mir-757	570	3	4	0.392318
mmu-mir-19b	571	3	4	0.393586
hsa-mir-940	571	3	4	0.393586
mmu-mir-673-3p	572	3	4	0.394853
hsa-mir-424	572	3	4	0.394853
hsa-mir-518a-3p	740	4	5	0.395133
mmu-mir-139-3p	575	3	4	0.398652
mmu-mir-23a	576	3	4	0.399917
mmu-mir-466g	747	4	5	0.40293
mmu-mir-107	579	3	4	0.403712
hsa-mir-769-5p	579	3	4	0.403712
mmu-mir-181a	581	3	4	0.406239
mmu-mir-770-5p	582	3	4	0.407502
mmu-mir-141	922	5	6	0.408074
mmu-mir-23b	583	3	4	0.408765
mmu-mir-762	586	3	4	0.412549
mmu-mir-673-5p	587	3	4	0.41381
hsa-mir-612	587	3	4	0.41381
hsa-mir-506	590	3	4	0.417589
mmu-mir-743b-5p	590	3	4	0.417589
hsa-mir-767-5p	590	3	4	0.417589
mmu-mir-374	761	4	5	0.418495
mmu-mir-188-5p	592	3	4	0.420105
rno-mir-352	424	2	3	0.421436
mmu-mir-882	424	2	3	0.421436
hsa-mir-371-3p	595	3	4	0.423875
mmu-mir-181b	596	3	4	0.425131
mmu-mir-883a-5p	597	3	4	0.426385
mmu-mir-135a	941	5	6	0.427177
hsa-mir-628-5p	599	3	4	0.428893
mmu-mir-675-5p	599	3	4	0.428893
mmu-mir-574-3p	601	3	4	0.431399
hsa-mir-513-5p	602	3	4	0.43265
mmu-mir-714	605	3	4	0.436401
hsa-mir-892b	605	3	4	0.436401
mmu-mir-128a	607	3	4	0.438898
hsa-mir-564	608	3	4	0.440145
hsa-mir-516a-5p	611	3	4	0.443883
mmu-mir-592	440	2	3	0.445086
mmu-mir-199b	441	2	3	0.446552
mmu-mir-511	448	2	3	0.456774
mmu-mir-706	626	3	4	0.46246
mmu-mir-199a-5p	626	3	4	0.46246
hsa-mir-625	452	3	3	0.462582
mmu-mir-207	455	3	3	0.46692
mmu-mir-18a	986	5	6	0.472051
mmu-mir-467c	634	4	4	0.472286
mmu-mir-877	811	5	5	0.473467
hsa-mir-636	461	3	3	0.475552
mmu-mir-24-1	463	3	3	0.478415
mmu-mir-151-3p	463	3	3	0.478415
mmu-mir-468	465	3	3	0.481272
mmu-mir-22	996	6	6	0.481914
mmu-mir-470	820	5	5	0.483212
mmu-mir-331-5p	468	3	3	0.485543
mmu-let-7c-1	646	4	4	0.486904
mmu-mir-322	1002	6	6	0.487807
hsa-mir-561	473	3	3	0.492626
mmu-mir-324-3p	654	4	4	0.496562
mmu-mir-302a	1011	6	6	0.49661
mmu-mir-361	476	3	3	0.496853
mmu-mir-382	833	5	5	0.497185
hsa-mir-524-3p	655	4	4	0.497764
mmu-mir-125a-5p	661	4	4	0.504953
mmu-mir-883b-3p	662	4	4	0.506147
hsa-mir-640	485	3	3	0.509431
hsa-mir-556-3p	485	3	3	0.509431
mmu-mir-703	486	3	3	0.510819
mmu-mir-293	846	5	5	0.511022
mmu-mir-93	1028	6	6	0.513106
mmu-mir-742	849	5	5	0.514195
mmu-mir-343	490	3	3	0.51635
mmu-mir-707	492	3	3	0.519103
mmu-mir-409-3p	492	3	3	0.519103
mmu-mir-543	493	3	3	0.520476
mmu-mir-759	494	3	3	0.521848
mmu-mir-101b	677	4	4	0.523905
hsa-mir-525-3p	677	4	4	0.523905
mmu-mir-125b	496	3	3	0.524585
hsa-mir-619	497	3	3	0.52595
mmu-mir-300	861	5	5	0.526804
mmu-mir-711	498	3	3	0.527313
hsa-mir-422a	498	3	3	0.527313
mmu-mir-452	499	3	3	0.528674
mmu-mir-450b-3p	499	3	3	0.528674
hsa-mir-517a	500	3	3	0.530033
mmu-mir-377	501	3	3	0.53139
hsa-mir-587	501	3	3	0.53139
mmu-mir-204	503	3	3	0.534097
mmu-mir-369-5p	505	3	3	0.536796
mmu-mir-411	874	5	5	0.540309
hsa-mir-548a-3p	695	4	4	0.544819
mmu-mir-223	511	3	3	0.54484
mmu-mir-568	512	3	3	0.546173
hsa-mir-550	512	3	3	0.546173
hsa-mir-602	512	3	3	0.546173
hsa-mir-520c-3p	697	4	4	0.547115
hsa-mir-634	513	3	3	0.547504
mmu-mir-100	513	3	3	0.547504
mmu-mir-215	515	3	3	0.550158
hsa-mir-552	516	3	3	0.551483
mmu-mir-134	516	3	3	0.551483
mmu-mir-222	516	3	3	0.551483
mmu-mir-125b-5p	701	4	4	0.551689
mmu-mir-187	517	3	3	0.552804
mmu-mir-546	519	3	3	0.555441
mmu-mir-547	519	3	3	0.555441
mmu-mir-327	520	3	3	0.556756
hsa-mir-519b-3p	706	4	4	0.557374
mmu-mir-92a	1076	6	6	0.558575
mmu-mir-10a	892	5	5	0.558721
mmu-mir-487b	526	3	3	0.564599
rno-mir-349	526	3	3	0.564599
mmu-mir-135b	528	3	3	0.567195
hsa-mir-492	529	3	3	0.56849
hsa-mir-577	342	2	2	0.570773
mmu-mir-341	531	3	3	0.571072
hsa-mir-638	531	3	3	0.571072
mmu-mir-713	531	3	3	0.571072
mmu-mir-10b	907	5	5	0.573793
mmu-mir-99b	908	5	5	0.574789
mmu-mir-210	535	3	3	0.576208
mmu-mir-674	910	5	5	0.576777
mmu-mir-652	536	3	3	0.577486
hsa-mir-629	536	3	3	0.577486
hsa-mir-518b	725	4	4	0.578628
mml-mir-189	538	3	3	0.580036
mmu-mir-320	539	3	3	0.581307
mmu-mir-329	540	3	3	0.582575
hsa-mir-601	541	3	3	0.583842
hsa-mir-922	542	3	3	0.585106
hsa-mir-589	543	3	3	0.586367
mmu-mir-183	922	5	5	0.588604
mmu-mir-717	546	3	3	0.590138
mmu-mir-216b	546	3	3	0.590138
mmu-mir-191	924	5	5	0.590559
hsa-mir-892a	547	3	3	0.59139
mmu-mir-342-3p	548	3	3	0.592639
mmu-mir-505	550	3	3	0.595131
mmu-mir-99a	550	3	3	0.595131
mmu-mir-383	553	3	3	0.598851
hsa-mir-885-5p	554	3	3	0.600086
mmu-mir-875-5p	554	3	3	0.600086
mmu-mir-26b	935	5	5	0.60122
mmu-mir-150	936	5	5	0.602181
mmu-mir-30c-2	558	3	3	0.605002
mmu-mir-654-3p	558	3	3	0.605002
mmu-mir-670	563	3	3	0.611092
hsa-mir-524-5p	564	3	3	0.612303
hsa-mir-508-5p	564	3	3	0.612303
mmu-mir-509-3p	564	3	3	0.612303
mmu-mir-876-3p	564	3	3	0.612303
mmu-mir-715	564	3	3	0.612303
mmu-mir-682	567	3	3	0.61592
mmu-mir-7b	567	3	3	0.61592
hsa-mir-560	570	3	3	0.619515
mmu-mir-137	570	3	3	0.619515
hsa-mir-768-3p	571	3	3	0.620708
mmu-mir-434-3p	571	3	3	0.620708
mmu-mir-669b	574	3	3	0.624273
mmu-mir-764-3p	577	3	3	0.627815
hsa-mir-646	577	3	3	0.627815
mmu-mir-301b	578	3	3	0.628991
mmu-mir-702	579	3	3	0.630165
mmu-mir-301a	579	3	3	0.630165
mmu-mir-509-5p	580	3	3	0.631335
hsa-mir-512-5p	588	3	3	0.640612
mmu-mir-185	389	2	2	0.641217
mmu-let-7d	1171	7	6	0.642428
mmu-mir-335-5p	590	3	3	0.642906
mmu-mir-376c	787	4	4	0.643865
mmu-mir-429	593	3	3	0.646327
mmu-mir-203	790	4	4	0.646852
mmu-let-7i	1180	7	6	0.649881
mmu-mir-196a	994	6	5	0.65571
mmu-mir-671-3p	602	3	3	0.656456
mmu-mir-409-5p	603	3	3	0.657569
hsa-mir-622	604	3	3	0.658679
hsa-mir-886-3p	606	3	3	0.660892
mmu-mir-879	806	4	4	0.662512
hsa-mir-454	609	3	3	0.664193
mmu-mir-654-5p	609	3	3	0.664193
mmu-mir-92b	616	3	3	0.671804
mmu-mir-152	618	3	3	0.673956
hsa-mir-578	414	2	2	0.674879
mmu-mir-103	619	3	3	0.675028
hsa-mir-651	415	2	2	0.676172
mmu-mir-878-3p	622	3	3	0.678229
hsa-mir-944	417	2	2	0.678744
mmu-mir-302b	1026	6	5	0.683254
mmu-mir-292-3p	629	4	3	0.68561
mmu-mir-186	838	5	4	0.692432
mmu-mir-25	642	4	3	0.698986
mmu-mir-15a	1046	6	5	0.699722
mmu-mir-805	437	2	2	0.703574
hsa-mir-618	437	2	2	0.703574
mmu-mir-380-3p	438	2	2	0.704773
mmu-mir-804	442	2	2	0.70953
mmu-mir-190	444	2	2	0.711885
mmu-mir-17	1064	6	5	0.714044
mmu-mir-801	446	2	2	0.714224
mmu-mir-325	1065	6	5	0.714825
mmu-mir-126-5p	447	2	2	0.715387
hsa-mir-626	449	2	2	0.717703
hsa-mir-515-3p	663	4	3	0.719691
mmu-mir-20b	1073	6	5	0.721026
hsa-mir-934	452	3	2	0.721147
hsa-mir-518a-5p	666	4	3	0.722559
hsa-mir-593	455	3	2	0.724556
hsa-mir-567	456	3	2	0.725684
hsa-mir-569	456	3	2	0.725684
mmu-mir-340-5p	459	3	2	0.729047
hsa-mir-519e	673	4	3	0.729163
mmu-mir-871	462	3	2	0.732375
mmu-mir-684	462	3	2	0.732375
mmu-mir-211	463	3	2	0.733477
hsa-mir-630	466	3	2	0.73676
hsa-mir-510	466	3	2	0.73676
hsa-mir-943	467	3	2	0.737846
hsa-mir-765	467	3	2	0.737846
hsa-mir-599	470	3	2	0.741084
mmu-mir-220	689	4	3	0.743802
rno-mir-664	475	3	2	0.746404
mmu-mir-466c-5p	693	4	3	0.747364
mmu-mir-880	476	3	2	0.747457
mmu-mir-380-5p	476	3	2	0.747457
hsa-mir-635	479	3	2	0.750594
hsa-mir-613	480	3	2	0.751632
hsa-mir-508-3p	481	3	2	0.752667
mmu-mir-344	483	3	2	0.754725
mmu-mir-551b	485	3	2	0.756768
hsa-mir-520d-5p	704	4	3	0.756959
mmu-mir-130b	916	5	4	0.757453
hsa-mir-520g	709	4	3	0.761224
hsa-mir-890	491	3	2	0.762812
hsa-mir-517b	496	3	2	0.76775
mmu-mir-201	497	3	2	0.768727
hsa-mir-562	498	3	2	0.7697
mmu-mir-345-3p	498	3	2	0.7697
hsa-mir-573	500	3	2	0.771637
hsa-mir-585	505	3	2	0.776416
mmu-mir-379	505	3	2	0.776416
mmu-mir-691	506	3	2	0.777362
mmu-mir-489	507	3	2	0.778304
mmu-mir-192	507	3	2	0.778304
hsa-mir-661	508	3	2	0.779243
mmu-mir-19a	947	5	4	0.780218
hsa-mir-432	510	3	2	0.78111
mmu-mir-381	510	3	2	0.78111
mmu-mir-16	949	5	4	0.781628
hsa-mir-935	513	3	2	0.783885
hsa-mir-933	518	3	2	0.788442
mmu-mir-875-3p	519	3	2	0.789343
mmu-mir-376a	961	5	4	0.789941
mmu-mir-149	522	3	2	0.792027
hsa-mir-923	523	3	2	0.792915
rno-mir-333	523	3	2	0.792915
mmu-mir-138	966	5	4	0.793331
hsa-mir-644	524	3	2	0.7938
mmu-mir-7a	968	5	4	0.794675
hsa-mir-611	525	3	2	0.794681
mmu-mir-467b	969	5	4	0.795345
hsa-mir-572	526	3	2	0.79556
mmu-mir-450a-5p	526	3	2	0.79556
hsa-mir-558	526	3	2	0.79556
hsa-mir-556-5p	526	3	2	0.79556
mmu-mir-669a	527	3	2	0.796435
hsa-mir-513-3p	531	3	2	0.799902
mmu-mir-743b-3p	532	3	2	0.80076
mmu-mir-337-5p	536	3	2	0.804163
mmu-mir-491	538	3	2	0.805845
hsa-mir-617	538	3	2	0.805845
mmu-mir-98	539	3	2	0.806681
mmu-mir-873	539	3	2	0.806681
mmu-mir-590-5p	540	3	2	0.807514
hsa-mir-548d-3p	769	4	3	0.807868
mmu-mir-219	541	3	2	0.808344
mmu-mir-195	541	3	2	0.808344
hsa-mir-768-5p	542	3	2	0.809171
hsa-mir-591	543	3	2	0.809995
mmu-mir-126-3p	544	3	2	0.810815
mmu-mir-693-3p	546	3	2	0.812447
mmu-mir-375	549	3	2	0.814871
mmu-mir-697	550	3	2	0.815673
mmu-mir-467a	1004	6	4	0.817705
mmu-mir-26a	560	3	2	0.823526
mmu-mir-376b	795	4	3	0.825604
mmu-mir-350	563	3	2	0.825823
hsa-mir-515-5p	563	3	2	0.825823
mmu-mir-342-5p	563	3	2	0.825823
mmu-mir-743a	566	3	2	0.828094
mmu-mir-351	568	3	2	0.829593
mmu-mir-345-5p	569	3	2	0.830338
mmu-mir-216a	572	3	2	0.832557
hsa-mir-575	572	3	2	0.832557
mmu-mir-154	808	4	3	0.833944
mmu-mir-140	1034	6	4	0.835267
mmu-mir-129-3p	576	3	2	0.835474
mmu-mir-20a	1035	6	4	0.835827
mmu-mir-763	577	3	2	0.836197
mmu-mir-450a-3p	579	3	2	0.837633
mmu-mir-872	816	5	3	0.838907
mmu-mir-182	582	3	2	0.839766
mmu-mir-463	818	5	3	0.840128
mmu-mir-136	819	5	3	0.840735
mmu-mir-542-3p	584	3	2	0.841174
mmu-mir-181d	588	3	2	0.843957
mmu-mir-501-3p	589	3	2	0.844646
mmu-mir-764-5p	591	3	2	0.846016
mmu-mir-181c	592	3	2	0.846696
hsa-mir-608	592	3	2	0.846696
mmu-mir-590-3p	593	3	2	0.847374
mmu-mir-139-5p	594	3	2	0.84805
mmu-mir-497	600	3	2	0.852046
mmu-mir-292-5p	602	3	2	0.853357
mmu-mir-148b	605	3	2	0.855304
mmu-mir-666-3p	606	3	2	0.855947
hsa-mir-371-5p	610	3	2	0.858497
hsa-mir-516b	611	3	2	0.859128
mmu-mir-705	613	3	2	0.860382
mmu-mir-32	620	3	2	0.864693
mmu-mir-363	620	3	2	0.864693
mmu-mir-671-5p	624	3	2	0.867102
mmu-mir-30d	627	3	2	0.868883
mmu-mir-30c	628	3	2	0.869472
mmu-mir-503	872	5	3	0.870231
mmu-mir-290-3p	634	4	2	0.872955
hsa-mir-559	369	2	1	0.875476
mmu-mir-30a	1116	6	4	0.87629
mmu-mir-30b	1120	6	4	0.878048
mmu-mir-694	376	2	1	0.880356
mmu-mir-335-3p	379	2	1	0.882388
mmu-mir-30e	1135	6	4	0.884452
mmu-mir-467e	902	5	3	0.884728
mmu-mir-467d	660	4	2	0.887092
hsa-mir-518d-5p	664	4	2	0.889135
mmu-mir-485	914	5	3	0.890117
mmu-mir-539	395	2	1	0.892667
mmu-mir-741	409	2	1	0.900928
hsa-mir-548b-3p	690	4	2	0.901608
mmu-mir-448	413	2	1	0.903171
hsa-mir-643	415	2	1	0.904273
hsa-mir-520h	696	4	2	0.904297
mmu-mir-466a-5p	699	4	2	0.905615
mmu-mir-496	418	2	1	0.905904
hsa-mir-942	419	2	1	0.906441
mmu-mir-675-3p	425	2	1	0.909602
hsa-mir-620	427	2	1	0.910632
hsa-mir-607	431	2	1	0.912657
mmu-mir-384-3p	432	2	1	0.913156
mmu-mir-340-3p	434	2	1	0.914146
mmu-mir-541	439	2	1	0.916572
hsa-mir-580	440	2	1	0.917049
mmu-mir-881	729	4	2	0.91791
mmu-mir-653	447	2	1	0.920314
hsa-mir-889	449	2	1	0.921223
hsa-mir-579	449	2	1	0.921223
mmu-mir-148a	1001	6	3	0.922958
hsa-mir-610	455	3	1	0.923889
hsa-mir-888	455	3	1	0.923889
mmu-mir-469	459	3	1	0.925617
hsa-mir-924	461	3	1	0.926466
mmu-mir-218-2	462	3	1	0.926887
bta-mir-660	464	3	1	0.927722
mmu-mir-466f-5p	758	4	2	0.928367
hsa-mir-616	469	3	1	0.929768
hsa-mir-597	469	3	1	0.929768
mmu-mir-677	471	3	1	0.930571
mmu-mir-544	472	3	1	0.930968
mmu-mir-142-5p	472	3	1	0.930968
hsa-mir-606	472	3	1	0.930968
hsa-mir-600	474	3	1	0.931757
mmu-mir-704	476	3	1	0.932537
hsa-mir-642	480	3	1	0.93407
hsa-mir-565	484	3	1	0.935569
mmu-mir-698	486	3	1	0.936306
mmu-mir-410	486	3	1	0.936306
hsa-mir-555	487	3	1	0.936671
mmu-mir-129-5p	489	3	1	0.937396
mmu-mir-453	493	3	1	0.93882
gga-mir-460	493	3	1	0.93882
mmu-mir-701	499	3	1	0.940896
hsa-mir-655	500	3	1	0.941235
mmu-mir-695	501	3	1	0.941572
mmu-mir-295	804	4	2	0.942438
mmu-mir-471	506	3	1	0.94323
mmu-mir-500	513	3	1	0.945473
mmu-mir-696	513	3	1	0.945473
mmu-mir-202-5p	516	3	1	0.946408
mmu-mir-202-3p	516	3	1	0.946408
hsa-mir-498	518	3	1	0.947022
mmu-mir-878-5p	518	3	1	0.947022
mmu-mir-501-5p	519	3	1	0.947326
hsa-mir-659	522	3	1	0.948229
hsa-mir-891b	522	3	1	0.948229
hsa-mir-887	524	3	1	0.948822
hsa-mir-628-3p	525	3	1	0.949116
mmu-mir-221	526	3	1	0.949409
mmu-mir-338-5p	527	3	1	0.9497
mmu-mir-421	531	3	1	0.950847
mmu-mir-493	531	3	1	0.950847
mmu-mir-669c	546	3	1	0.954921
mmu-mir-574-5p	552	3	1	0.956456
mmu-mir-147	553	3	1	0.956707
mmu-mir-465b-5p	555	3	1	0.957204
mmu-mir-144	555	3	1	0.957204
mmu-mir-153	560	3	1	0.958422
mmu-mir-582-5p	562	3	1	0.9589
mmu-mir-369-3p	563	3	1	0.959137
hsa-mir-604	566	3	1	0.959839
mmu-mir-486	589	3	1	0.964841
hsa-mir-648	592	3	1	0.965446
mmu-mir-18b	592	3	1	0.965446
hsa-mir-548a-5p	593	3	1	0.965646
hsa-mir-502-3p	603	3	1	0.967579
mmu-mir-130a	608	3	1	0.968504
mmu-mir-367	610	3	1	0.968867
hsa-mir-548c-5p	633	4	1	0.972755
mmu-mir-693-5p	639	4	1	0.973687
hsa-mir-548c-3p	653	4	1	0.975742
hsa-mir-519a	664	4	1	0.977245
mmu-mir-466b-5p	670	4	1	0.978025
mmu-mir-466e-5p	677	4	1	0.978902
mmu-mir-291b-3p	681	4	1	0.979388
mmu-mir-466h	736	4	1	0.985043
mmu-mir-466d-5p	738	4	1	0.985217
mmu-mir-466b-3-3p	740	4	1	0.985388
mmu-mir-466a-3p	757	4	1	0.986771
mmu-mir-466f-3p	781	4	1	0.988504
mmu-mir-466d-3p	783	4	1	0.988638
[1] "Targets of microRNA hsa-mir-645 are: "
[1] " ENSMUSG00000028453"
[1] " ENSMUSG00000002458"
[1] " ENSMUSG00000034216"
[1] " ENSMUSG00000025142"
[1] " ENSMUSG00000025372"
[1] " ENSMUSG00000027635"
[1] " ENSMUSG00000067173"
[1] " ENSMUSG00000042289"
[1] " ENSMUSG00000022760"
[1] " ENSMUSG00000034854"
[1] " ENSMUSG00000029127"
[1] ""
[1] "Targets of microRNA mmu-mir-326 are: "
[1] " ENSMUSG00000034201"
[1] " ENSMUSG00000026856"
[1] " ENSMUSG00000033256"
[1] " ENSMUSG00000002227"
[1] " ENSMUSG00000002059"
[1] " ENSMUSG00000039621"
[1] " ENSMUSG00000028680"
[1] " ENSMUSG00000071477"
[1] " ENSMUSG00000041842"
[1] ""
[1] "Targets of microRNA mmu-mir-188-3p are: "
[1] " ENSMUSG00000040732"
[1] " ENSMUSG00000029127"
[1] " ENSMUSG00000001576"
[1] " ENSMUSG00000034659"
[1] " ENSMUSG00000034854"
[1] " ENSMUSG00000036246"
[1] " ENSMUSG00000022439"
[1] " ENSMUSG00000027635"
[1] " ENSMUSG00000050530"
[1] " ENSMUSG00000041842"
[1] ""
[1] "Targets of microRNA mmu-mir-423-3p are: "
[1] " ENSMUSG00000050530"
[1] " ENSMUSG00000067173"
[1] " ENSMUSG00000030067"
[1] " ENSMUSG00000071477"
[1] " ENSMUSG00000024772"
[1] " ENSMUSG00000042485"
[1] " ENSMUSG00000033256"
[1] " ENSMUSG00000034854"
[1] " ENSMUSG00000041842"
[1] ""
[1] "Targets of microRNA mmu-mir-433 are: "
[1] " ENSMUSG00000022094"
[1] " ENSMUSG00000042289"
[1] " ENSMUSG00000042485"
[1] " ENSMUSG00000050530"
[1] " ENSMUSG00000045752"
[1] " ENSMUSG00000034854"
[1] " ENSMUSG00000022760"
[1] " ENSMUSG00000051232"
[1] " ENSMUSG00000002205"
[1] " ENSMUSG00000034659"
[1] " ENSMUSG00000030082"
[1] ""
[1] "Targets of microRNA mmu-mir-425 are: "
[1] " ENSMUSG00000045752"
[1] " ENSMUSG00000003680"
[1] " ENSMUSG00000048012"
[1] " ENSMUSG00000027993"
[1] " ENSMUSG00000038812"
[1] " ENSMUSG00000052151"
[1] " ENSMUSG00000027635"
[1] " ENSMUSG00000025372"
[1] " ENSMUSG00000031145"
[1] " ENSMUSG00000002458"
[1] " ENSMUSG00000031672"
[1] " ENSMUSG00000030761"
[1] ""
[1] "Targets of microRNA hsa-mir-614 are: "
[1] " ENSMUSG00000025372"
[1] " ENSMUSG00000027551"
[1] " ENSMUSG00000036246"
[1] " ENSMUSG00000028991"
[1] " ENSMUSG00000030067"
[1] " ENSMUSG00000033909"
[1] " ENSMUSG00000016319"
[1] " ENSMUSG00000007783"
[1] ""
[1] "Targets of microRNA hsa-mir-632 are: "
[1] " ENSMUSG00000067173"
[1] " ENSMUSG00000034216"
[1] " ENSMUSG00000040732"
[1] " ENSMUSG00000034854"
[1] " ENSMUSG00000018841"
[1] " ENSMUSG00000007783"
[1] " ENSMUSG00000033909"
[1] " ENSMUSG00000004994"
[1] ""
[1] "Targets of microRNA mmu-mir-298 are: "
[1] " ENSMUSG00000039621"
[1] " ENSMUSG00000029673"
[1] " ENSMUSG00000068744"
[1] " ENSMUSG00000034659"
[1] " ENSMUSG00000031145"
[1] " ENSMUSG00000002227"
[1] " ENSMUSG00000036875"
[1] " ENSMUSG00000042485"
[1] ""
[1] "Targets of microRNA hsa-mir-637 are: "
[1] " ENSMUSG00000007783"
[1] " ENSMUSG00000025372"
[1] " ENSMUSG00000018841"
[1] " ENSMUSG00000002059"
[1] " ENSMUSG00000038812"
[1] " ENSMUSG00000028680"
[1] " ENSMUSG00000071477"
[1] " ENSMUSG00000026856"
[1] ""
[1] "Targets of microRNA mmu-mir-689 are: "
[1] " ENSMUSG00000007783"
[1] " ENSMUSG00000022094"
[1] " ENSMUSG00000033909"
[1] " ENSMUSG00000033256"
[1] " ENSMUSG00000022439"
[1] " ENSMUSG00000034854"
[1] " ENSMUSG00000033684"
[1] " ENSMUSG00000030082"
[1] ""
[1] "Targets of microRNA mmu-mir-96 are: "
[1] " ENSMUSG00000037278"
[1] " ENSMUSG00000001576"
[1] " ENSMUSG00000027635"
[1] " ENSMUSG00000034201"
[1] " ENSMUSG00000049908"
[1] " ENSMUSG00000042289"
[1] " ENSMUSG00000028991"
[1] " ENSMUSG00000040732"
[1] ""
[1] "Targets of microRNA mmu-mir-339-5p are: "
[1] " ENSMUSG00000071477"
[1] " ENSMUSG00000034854"
[1] " ENSMUSG00000007783"
[1] " ENSMUSG00000025372"
[1] " ENSMUSG00000042485"
[1] " ENSMUSG00000002059"
[1] " ENSMUSG00000030761"
[1] " ENSMUSG00000027993"
[1] ""
[1] "Targets of microRNA hsa-mir-886-5p are: "
[1] " ENSMUSG00000022094"
[1] " ENSMUSG00000002227"
[1] " ENSMUSG00000025372"
[1] " ENSMUSG00000020888"
[1] " ENSMUSG00000030067"
[1] " ENSMUSG00000033256"
[1] " ENSMUSG00000024787"
[1] " ENSMUSG00000026240"
[1] ""
[1] "Targets of microRNA hsa-mir-609 are: "
[1] " ENSMUSG00000002458"
[1] " ENSMUSG00000030067"
[1] " ENSMUSG00000034854"
[1] " ENSMUSG00000027635"
[1] " ENSMUSG00000033909"
[1] " ENSMUSG00000025358"
[1] " ENSMUSG00000016319"
[1] ""
[1] "Targets of microRNA mmu-mir-378 are: "
[1] " ENSMUSG00000045752"
[1] " ENSMUSG00000028453"
[1] " ENSMUSG00000068744"
[1] " ENSMUSG00000036246"
[1] " ENSMUSG00000041842"
[1] " ENSMUSG00000052151"
[1] " ENSMUSG00000033909"
[1] " ENSMUSG00000002059"
[1] " ENSMUSG00000001123"
[1] " ENSMUSG00000030761"
[1] ""
[1] "Targets of microRNA mmu-mir-615-5p are: "
[1] " ENSMUSG00000027646"
[1] " ENSMUSG00000071477"
[1] " ENSMUSG00000028680"
[1] " ENSMUSG00000007783"
[1] " ENSMUSG00000025372"
[1] " ENSMUSG00000034659"
[1] " ENSMUSG00000039621"
[1] " ENSMUSG00000034201"
[1] ""
[1] "Targets of microRNA mmu-mir-29b are: "
[1] " ENSMUSG00000029673"
[1] " ENSMUSG00000037278"
[1] " ENSMUSG00000033256"
[1] " ENSMUSG00000048012"
[1] " ENSMUSG00000028680"
[1] " ENSMUSG00000036246"
[1] " ENSMUSG00000029127"
[1] " ENSMUSG00000022094"
[1] " ENSMUSG00000033909"
[1] " ENSMUSG00000025358"
[1] " ENSMUSG00000031216"
[1] " ENSMUSG00000004994"
[1] ""
[1] "Targets of microRNA mmu-mir-540-3p are: "
[1] " ENSMUSG00000036246"
[1] " ENSMUSG00000028453"
[1] " ENSMUSG00000024787"
[1] " ENSMUSG00000025372"
[1] " ENSMUSG00000026193"
[1] " ENSMUSG00000016319"
[1] " ENSMUSG00000030761"
[1] " ENSMUSG00000026856"
[1] ""
[1] "Targets of microRNA hsa-mir-512-3p are: "
[1] " ENSMUSG00000002205"
[1] " ENSMUSG00000037278"
[1] " ENSMUSG00000025372"
[1] " ENSMUSG00000041842"
[1] " ENSMUSG00000027635"
[1] " ENSMUSG00000024787"
[1] " ENSMUSG00000034201"
[1] ""
[1] "Targets of microRNA mmu-mir-676 are: "
[1] " ENSMUSG00000048012"
[1] " ENSMUSG00000071477"
[1] " ENSMUSG00000007783"
[1] " ENSMUSG00000034854"
[1] " ENSMUSG00000033909"
[1] " ENSMUSG00000028991"
[1] " ENSMUSG00000025142"
[1] " ENSMUSG00000027635"
[1] " ENSMUSG00000042485"
[1] ""
[1] "Targets of microRNA mmu-mir-331-3p are: "
[1] " ENSMUSG00000002458"
[1] " ENSMUSG00000034854"
[1] " ENSMUSG00000020346"
[1] " ENSMUSG00000033256"
[1] " ENSMUSG00000028680"
[1] " ENSMUSG00000071477"
[1] " ENSMUSG00000024787"
[1] ""
[1] "Targets of microRNA mmu-mir-665 are: "
[1] " ENSMUSG00000030067"
[1] " ENSMUSG00000003680"
[1] " ENSMUSG00000018841"
[1] " ENSMUSG00000001123"
[1] " ENSMUSG00000028680"
[1] " ENSMUSG00000025372"
[1] " ENSMUSG00000020888"
[1] ""
[1] "Targets of microRNA hsa-mir-657 are: "
[1] " ENSMUSG00000034659"
[1] " ENSMUSG00000041842"
[1] " ENSMUSG00000034854"
[1] " ENSMUSG00000034201"
[1] " ENSMUSG00000031672"
[1] " ENSMUSG00000028680"
[1] " ENSMUSG00000001123"
[1] ""
[1] "Targets of microRNA mmu-mir-455 are: "
[1] " ENSMUSG00000037278"
[1] " ENSMUSG00000033684"
[1] " ENSMUSG00000042289"
[1] " ENSMUSG00000005043"
[1] " ENSMUSG00000034216"
[1] " ENSMUSG00000020886"
[1] " ENSMUSG00000003680"
[1] " ENSMUSG00000030761"
[1] " ENSMUSG00000027993"
[1] " ENSMUSG00000004994"
[1] ""
[1] "Targets of microRNA mmu-mir-719 are: "
[1] " ENSMUSG00000027635"
[1] " ENSMUSG00000033909"
[1] " ENSMUSG00000042485"
[1] " ENSMUSG00000002227"
[1] " ENSMUSG00000050530"
[1] " ENSMUSG00000041842"
[1] ""
[1] "Targets of microRNA hsa-mir-921 are: "
[1] " ENSMUSG00000003680"
[1] " ENSMUSG00000042289"
[1] " ENSMUSG00000028309"
[1] " ENSMUSG00000034216"
[1] " ENSMUSG00000025358"
[1] " ENSMUSG00000028680"
[1] ""
[1] "Targets of microRNA mmu-mir-28 are: "
[1] " ENSMUSG00000024787"
[1] " ENSMUSG00000028453"
[1] " ENSMUSG00000048012"
[1] " ENSMUSG00000002205"
[1] " ENSMUSG00000003680"
[1] " ENSMUSG00000022760"
[1] " ENSMUSG00000036875"
[1] " ENSMUSG00000037278"
[1] " ENSMUSG00000028680"
[1] ""
[1] "Targets of microRNA hsa-mir-769-3p are: "
[1] " ENSMUSG00000028882"
[1] " ENSMUSG00000027646"
[1] " ENSMUSG00000042289"
[1] " ENSMUSG00000007783"
[1] " ENSMUSG00000018841"
[1] " ENSMUSG00000029127"
[1] " ENSMUSG00000025372"
[1] ""
[1] "Targets of microRNA mmu-mir-720 are: "
[1] " ENSMUSG00000071477"
[1] " ENSMUSG00000018841"
[1] " ENSMUSG00000003680"
[1] " ENSMUSG00000028309"
[1] " ENSMUSG00000034201"
[1] " ENSMUSG00000004994"
[1] ""
[1] "Targets of microRNA mmu-mir-181a-2 are: "
[1] " ENSMUSG00000034216"
[1] " ENSMUSG00000034854"
[1] " ENSMUSG00000038812"
[1] " ENSMUSG00000026193"
[1] " ENSMUSG00000040732"
[1] " ENSMUSG00000024772"
[1] ""
[1] "Targets of microRNA hsa-mir-639 are: "
[1] " ENSMUSG00000034201"
[1] " ENSMUSG00000003680"
[1] " ENSMUSG00000002205"
[1] " ENSMUSG00000034659"
[1] " ENSMUSG00000033256"
[1] " ENSMUSG00000026240"
[1] ""

## Sheet: Sheet1
UPREGULATED GENES
	total	expectation	observation	hypergeometric	ratio
mmu-mir-425	960	5	12	0.00687891	2.4
mmu-mir-188-3p	651	4	10	0.00331926	2.5
mmu-mir-298	521	3	8	0.00851639	2.66667
mmu-mir-433	795	4	11	0.00460123	2.75
mmu-mir-326	523	3	9	0.00252214	3
mmu-mir-423-3p	561	3	9	0.00401084	3
DOWNREGULATED GENES
	total	expectation	observation	hypergeometric	ratio
mmu-mir-291b-3p	681	5	11	0.00991874	2.2
mmu-mir-136	819	6	14	0.00223148	2.33333
mmu-mir-377	501	4	10	0.00329056	2.5
mmu-mir-505	550	4	10	0.00629474	2.5
mmu-mir-667	565	4	10	0.00754984	2.5
mmu-mir-539	395	3	8	0.00768781	2.66667
mmu-mir-383	553	4	11	0.00212198	2.75
mmu-mir-542-3p	584	4	11	0.00322743	2.75
mmu-mir-883a-3p	652	5	14	0.000243701	2.8
mmu-mir-320	539	4	12	0.000501762	3
mmu-mir-880	476	3	9	0.00738537	3
mmu-mir-499	489	4	13	4.99618e-05	3.25
