# Supplementary material for: Epigenome-Guided Analysis of the Transcriptome of Plaque Macrophages during Atherosclerosis Regression Reveals Activation of the Wnt Signaling Pathway
Source: PLoS Genet. 2014 Dec 4;10(12):e1004828. doi: 10.1371/journal.pgen.1004828 (PMC4256277; doi:10.1371/journal.pgen.1004828)
Supplement: Table S12 — Results of pathway enrichment analysis of genes possessing target sequences for microRNAs listed in Figure 4A, derived from transcriptome profiling of plaque CD68+ cells from Reversa mice in plaque regression. Columns are as follows: (A) Pathway/function name; (B) Pathway ID; (C) Number of genes in the pathway that have a target sequence for one of the microRNAs in Figure S4A; (D) P value for enrichment test; (E) Official gene symbols; (F) Ensembl Gene IDs. (XLSX) [file pgen.1004828.s020.xlsx]

## Sheet: Sheet1
Functional category	Pathway ID	Number of genes	P value	Official gene symbols	Ensembl Gene IDs
Axon guidance	mmu04360	13	5.01747e-05	Cdk5, Efnb3, Sema3g, Ephb3, Dcc, Rhoa, L1cam, Efnb2, Efna5, Sema7a, Epha4, Plxna4, Efna1	ENSMUSG00000028969, ENSMUSG00000003934, ENSMUSG00000021904, ENSMUSG00000005958, ENSMUSG00000060534, ENSMUSG00000007815, ENSMUSG00000031391, ENSMUSG00000001300, ENSMUSG00000048915, ENSMUSG00000038264, ENSMUSG00000026235, ENSMUSG00000029765, ENSMUSG00000027954
Focal adhesion	mmu04510	16	0.000234044	Tnc, Sos1, Rap1b, Ppp1r12a, Pgf, Itga5, Rhoa, Pten, Flnc, Pdgfb, Pdgfrb, Thbs3, Chad, Crk, Tln1, Mapk8	ENSMUSG00000028364, ENSMUSG00000024241, ENSMUSG00000052681, ENSMUSG00000019907, ENSMUSG00000004791, ENSMUSG00000000555, ENSMUSG00000007815, ENSMUSG00000013663, ENSMUSG00000068699, ENSMUSG00000000489, ENSMUSG00000024620, ENSMUSG00000028047, ENSMUSG00000039084, ENSMUSG00000017776, ENSMUSG00000028465, ENSMUSG00000021936
Glioma	mmu05214	7	0.00217658	Sos1, Calm4, Pten, Calm3, Pdgfb, Pdgfrb, E2f3	ENSMUSG00000024241, ENSMUSG00000033765, ENSMUSG00000013663, ENSMUSG00000019370, ENSMUSG00000000489, ENSMUSG00000024620, ENSMUSG00000016477
Colorectal cancer	mmu05210	8	0.00530026	Sos1, Dvl2, Fzd5, Dcc, Fzd2, Pdgfrb, Tcf3, Mapk8	ENSMUSG00000024241, ENSMUSG00000020888, ENSMUSG00000045005, ENSMUSG00000060534, ENSMUSG00000050288, ENSMUSG00000024620, ENSMUSG00000055799, ENSMUSG00000021936
Huntington's disease	mmu05040	4	0.0105672	Hap1, Calm4, Calm3, Ncor1	ENSMUSG00000006930, ENSMUSG00000033765, ENSMUSG00000019370, ENSMUSG00000018501
Long-term potentiation	mmu04720	6	0.0225956	Rap1b, Rps6ka3, Ppp1r12a, Calm4, Calm3, Grm1	ENSMUSG00000052681, ENSMUSG00000031309, ENSMUSG00000019907, ENSMUSG00000033765, ENSMUSG00000019370, ENSMUSG00000019828
Wnt signaling pathway	mmu04310	10	0.0305009	Tbl1xr1, Dvl2, Fzd5, Csnk1a1, Rhoa, Nlk, Fzd2, Tcf3, Mapk8, Ctnnbip1	ENSMUSG00000027630, ENSMUSG00000020888, ENSMUSG00000045005, ENSMUSG00000024576, ENSMUSG00000007815, ENSMUSG00000017376, ENSMUSG00000050288, ENSMUSG00000055799, ENSMUSG00000021936, ENSMUSG00000028988
Regulation of actin cytoskeleton	mmu04810	13	0.0337087	Sos1, Ppp1r12a, Rras2, Itga5, Rhoa, Pdgfb, Pdgfrb, Fgf18, Chrm1, Crk, Diap2, Abi2, Wasf2	ENSMUSG00000024241, ENSMUSG00000019907, ENSMUSG00000055723, ENSMUSG00000000555, ENSMUSG00000007815, ENSMUSG00000000489, ENSMUSG00000024620, ENSMUSG00000057967, ENSMUSG00000032773, ENSMUSG00000017776, ENSMUSG00000034480, ENSMUSG00000026782, ENSMUSG00000028868
MAPK signaling pathway	mmu04010	15	0.0361528	Sos1, Rap1b, Rps6ka3, Rras2, Mapk8ip2, Nlk, Flnc, Pdgfb, Pdgfrb, Fgf18, Crk, Tnf, Cacna1e, Mapk8, Map3k12	ENSMUSG00000024241, ENSMUSG00000052681, ENSMUSG00000031309, ENSMUSG00000055723, ENSMUSG00000022619, ENSMUSG00000017376, ENSMUSG00000068699, ENSMUSG00000000489, ENSMUSG00000024620, ENSMUSG00000057967, ENSMUSG00000017776, ENSMUSG00000024401, ENSMUSG00000004110, ENSMUSG00000021936, ENSMUSG00000023050
