# Supplementary material for: Epigenome-Guided Analysis of the Transcriptome of Plaque Macrophages during Atherosclerosis Regression Reveals Activation of the Wnt Signaling Pathway
Source: PLoS Genet. 2014 Dec 4;10(12):e1004828. doi: 10.1371/journal.pgen.1004828 (PMC4256277; doi:10.1371/journal.pgen.1004828)
Supplement: Table S13 — qPCR primers that were used in this study. Columns are: (A) Official gene symbol; (B) Taqman assay ID. (XLSX) [file pgen.1004828.s021.xlsx]

## Sheet: Sheet1
Gene	Taqman assay ID
Ctnnb1	Mm00483039_m1
Lrp6	Mm00999795_m1
Gapdh	Mm99999915_g1
Gja1	Mm01179639_s1
